# Supplementary material for: Comparative proteomic analysis of regenerative mechanisms in mouse retina to identify markers for neuro-regeneration in glaucoma
Source: Sci Rep. 2024 Oct 4;14:23118. doi: 10.1038/s41598-024-72378-z (PMC11452382; doi:10.1038/s41598-024-72378-z)
Supplement: Supplementary file 1 — Supplementary Information. [file 41598_2024_72378_MOESM1_ESM.xlsx]

## Sheet: data 1-4
Supplementary Data1
	Protein Class	Protein Names	Biological Process	KEGG Pathway	Adjusted p-Value	Log2 (Fold-Change)
	Scaffold/adaptor protein	ASB6	Protein ubiquitination	——	0.009	6.47
	Transfer/carrier protein	FABP7	Cell proliferation in forebrain; neurogenesis	PPAR signaling pathway	0.002	5.98
Upregulated	RNA metabolism protein	CE LF4	Regulation of mRNA splicing	——	0.013	5.84
	Transcription cofactor	LDB1	Regulation of retina development in camera-type eye	Transcriptional misregulation in cancer	0	5.55
	Others	PPIG	Protein refolding	——	0	5.47
	Heterotrimeric G-protein	GBB2	G protein-coupled receptor signaling pathway	Glutamatergic synapse	0.003	-8.95
	Intermediate filament	K1C10	Keratinocyte development	——	0.002	-8.39
Downregulated	ATP synthase	ATPMK	——	——	0.006	-7.26
	Others	K22E	Keratinocyte migration	——	0.002	-8.39
		K2C1	Establishment of skin barrier	——	0.002	-8
Supplementary Data2
	Protein Class	Protein Names	Biological Process	KEGG Pathway	Adjusted p-Value	Log2 (Fold-Change)
	RNA metabolism protein	CELF4	Regulation of mRNA splicing	——	0	5.14
	Tubulin	TBB4B	Microtubule cytoskeleton organization	Gap junction;Phagosome	0.043	5.09
Upregulated	Hydrolase	TTHY	Thyroid hormone transport	——	0	4.82
	Others	PPIG	Protein refolding	——	0.026	4.86
		WBP2	Positive regulation of gene expression	——	0.0343	4.74
	Small GTPase	RAP1A	Cellular response to cAMP	CAMP signaling pathway	0.012	-5.93
	Oxidase	COX1	Aerobic respiration	Alzheimer disease	0.013	-4.36
Downregulated	Intermediate filament	K1C42	——	Estrogen signaling pathway	0.012	-3.96
	Others	K2C1	Negative regulation of inflammatory response	——	0.011	-6.38
		RL37A	Translation	Ribosome	0.013	-3.93
Supplementary Data3
	Protein Class	Protein Names	Biological Process	KEGG Pathway	Adjusted p-Value	Log2 (Fold-Change)
	Tubulin	TBB4B	Microtubule cytoskeleton organization	Gap junction; Phagosome	3.236	9.35
	Hydrolase	TTHY	Thyroid hormone transport	——	3.81	6.22
Upregulated	RNA metabolism protein	CELF4	Negative regulation of excitatory postsynaptic potential	——	4.845	5.33
		Calmodulin-related	HPCL4	Signal transduction	——	5.06
	Others	ESPN	Actin filament network formation	——	3.418	5.38
	Small GTPase	RAP1A	Cellular response to cAMP	CAMP signaling pathway	3.504	-6.97
	Heterotrimeric G-protein	GBB2	G protein-coupled receptor signaling pathway	Retrograde endocannabino-id signaling	1.23	-6.37
Downregulated	Oxidase	COX5B	Mitochondrial ATP synthesis coupled proton transport	——	1.228	-5.49
	Transferase	MGST3	Lipid metabolic process	Chemical carcinogenesis	6.668	-4.7
	Others	PTH2	Negative regulation of gene expression	——	5.369	-4.71
Supplementary Data4
genes
Abcd2
Agtpbp1
Ankle2
Atrx
Atxn1
Atxn2
B4gat1
Bag3
Brsk1
C9orf72
Camk2a
Camsap1
Carm1
Casz1
Cc2d2a
Cdk5r2
Chd7
Chd8
Cic
Cpeb3
Crebbp
Crtc1
Crx
Dab1
Dbi
Dennd5a
Dicer1
Dock7
Dvl2
Dvl3
Dync2h1
Ehmt2
Eif2ak4
Eif4enif1
Ep300
Ess2
Fat3
Fig4
Fry
Fubp1
Gigyf2
Golga2
Golga4
Hap1
Hdac5
Hecw1
Hltf
Hpca
Ift140
Ift172
Ift27
Ift88
Ikbkb
Inpp5j
Ipmk
Irf2bpl
Kdm4a
Kdm4c
Kifap3
Lpin1
Mbd3
Med12
Mef2d
Mfn1
Msi2
Mtpn
Mtss1
Mycbp2
Myo9a
Nav1
Nbn
Ncoa1
Ncoa2
Ncor1
Ncor2
Ncs1
Nfia
Nr2e3
Nr3c1
Pak4
Pbrm1
Pcdh15
Pcm1
Pias2
Pias4
Pikfyve
Ppp1r13b
Ppp3r1
Prdm8
Prickle2
Prkd1
Qki
Rasgrf1
Rax
Rela
Rere
Rp1
Rpgrip1
Rxra
Sall2
Samd4b
Setd2
Shroom2
Sin3a
Sirt1
Smarcc1
Snx3
Spast
Spata5
Spen
Sphk2
Ss18l1
Stk4
Syne2
Taok2
Tbc1d23
Thap11
Triobp
Tsc1
Ttc26
Ttc3
Ube2l3
Usp33
Ythdf1
Zfp536
Zfp609
Zfyve27
Zhx2
D16Ertd472e
Abcd2
Arap1
Arhgap24
Brk1
Carmil1
Cdc42ep1
Cep131
Cep97
Dnaaf5
Dock11
Dync2i1
Kif3b
Klc3
Mien1
Myh9
Plce1
Pxn
Rfx3
Tpgs1
Vav3
Wdr35
Zhx2a

## Sheet: data 5_original_data
				normalized LFQ log2														overview							annotations							top-4200-4193-4207-4205-4197-4206-bottom	filtered on <=0.01 & >=2unique			removed due to precursors < median - IQR		means & valid values (filtered 100% / 1grp)								oneway ANVA & T-test details
Protein.Group	Genes	Protein.Names	First.Protein.Description	control_01	control_02	control_03	injury_05	injury_06	injury_07	injury_08	neonatal_09	neonatal_10	neonatal_11	neonatal_12	EVC_13	EVC_14	EVC_16	ANOVA Significant	Welch's T-test Significant injury_control	Welch's T-test Significant neonatal_control	Welch's T-test Significant injury_EVC	Welch's T-test Significant neonatal_EVC	Student's T-test Significant neonatal_injury	Student's T-test Significant EVC_control	GOBP name	GOMF name	GOCC name	KEGG brite name	KEGG pathway name	Pfam name	Reactome name	Cluster	Lib.PG.Q.Value	Global.PG.Q.Value	count.stripped.sequence	control_04	EVC_15	Mean.control	Mean.injury	Mean.neonatal	Mean.EVC	Valid.values.control	Valid.values.injury	Valid.values.neonatal	Valid.values.EVC	-Log ANOVA p value	ANOVA q-value	-Log Welch's T-test p-value injury_control	Welch's T-test q-value injury_control
Q6GQT1	A2m	A2MG_MOUSE	Alpha-2-macroglobulin-P	17.2088	17.081	19.3049	16.8263	17.2759	16.8363	17.0113	19.0703	19.895	20.4265	16.8322	20.0916	23.105	19.2771	+					+		female pregnancy;negative regulation of complement activation, lectin pathway;stem cell differentiation	brain-derived neurotrophic factor binding;calcium-dependent protein binding;endopeptidase inhibitor activity;enzyme binding;growth factor binding;interleukin-1 binding;interleukin-8 binding;nerve growth factor binding;peptidase inhibitor activity;protease binding;protein homodimerization activity;serine-type endopeptidase inhibitor activity;signaling receptor binding;tumor necrosis factor binding	extracellular space	Complement and coagulation cascades;Exosome;Membrane trafficking	Complement and coagulation cascades	A2M;A2M_BRD;A2M_recep;MG2;TED_complement	Degradation of the extracellular matrix;HDL assembly;Intrinsic Pathway of Fibrin Clot Formation;Platelet degranulation;Rho GTPase cycle	Cluster -4197	0.000127535	0.000152788	12	NaN	20.9003	19.3049	NaN	19.7973	20.8246	1	0	3	3	1.61626	0.00333799	0.459242	0.196172
P58742	Aaas	AAAS_MOUSE	Aladin	17.2088	19.1736	16.8113	20.9349	20.7015	20.6085	21.129	21.6795	21.1121	21.4969	21.2476	20.7863	17.0743	20.7917	+	+	+			+		fertilization;learning;mRNA transport;nucleocytoplasmic transport;protein transport		centrosome;cytosol;nuclear membrane;nuclear pore;nucleoplasm	Messenger RNA biogenesis;RNA transport	RNA transport	WD40	Nuclear Pore Complex (NPC) Disassembly;Regulation of Glucokinase by Glucokinase Regulatory Protein;Regulation of HSF1-mediated heat shock response;snRNP Assembly;SUMOylation of chromatin organization proteins;SUMOylation of DNA damage response and repair proteins;SUMOylation of DNA replication proteins;SUMOylation of RNA binding proteins;SUMOylation of SUMOylation proteins;SUMOylation of ubiquiti…	Cluster -4205	0.000127535	0.000152788	6	NaN	NaN	19.1736	20.8435	21.384	20.789	1	4	4	2	2.07797	0.00156461	1.32164	0.015836
Q9D2R0	Aacs	AACS_MOUSE	Acetoacetyl-CoA synthetase	20.4	21.3917	21.7496	21.4857	21.4898	21.3957	21.4469	21.9678	21.9013	22.0147	21.9179	21.2117	20.9213	21.5734	+		+		+	+		adipose tissue development;cellular response to cholesterol;cellular response to glucose stimulus;cellular response to testosterone stimulus;fatty acid metabolic process;liver development;positive regulation of insulin secretion;response to drug;response to ethanol;response to nutrient;response to oleic acid;response to organic cyclic compound;response to organonitrogen compound;response to purin…	acetoacetate-CoA ligase activity;ATP binding;butyrate-CoA ligase activity	cytosol	Butanoate metabolism;Lipid biosynthesis proteins;Valine, leucine and isoleucine degradation	Butanoate metabolism;Metabolic pathways;Valine, leucine and isoleucine degradation	ACAS_N;AMP-binding	Synthesis of Ketone Bodies	Cluster -4207	0.000127535	0.000152788	15	20.9962	21.9841	21.1804	21.4545	21.9504	21.2355	3	4	4	3	1.29661	0.0167035	0.246148	0.517565
Q3UHJ0	Aak1	AAK1_MOUSE	AP2-associated protein kinase 1	23.5905	23.424	23.6224	23.6815	23.7386	23.6433	23.7248	23.0104	22.8286	22.6241	23.1903	23.6291	23.6192	23.6379	+		+		+	+		endocytosis;positive regulation of Notch signaling pathway;protein autophosphorylation;protein phosphorylation;protein stabilization;regulation of clathrin-dependent endocytosis;regulation of endocytosis;regulation of protein localization	AP-2 adaptor complex binding;ATP binding;Notch binding;protein serine/threonine kinase activity	cell leading edge;clathrin complex;clathrin-coated pit;clathrin-coated vesicle;extrinsic component of plasma membrane;nucleus;presynapse;terminal bouton	Membrane trafficking;Protein kinases		Pkinase	Cargo recognition for clathrin-mediated endocytosis;Clathrin-mediated endocytosis	Cluster -4206	0.000127535	0.000152788	20	23.3804	22.6742	23.5456	23.6971	22.9133	23.6287	3	4	4	3	4.20007	0.000750838	0.919383	0.405457
Q8R0P4	Aamdc	AAMDC_MOUSE	Mth938 domain-containing protein	21.1117	21.325	22.2732	22.9093	22.1551	22.0221	22.6184	23.2103	22.7602	22.6829	22.7759	21.8242	22.5047	22.6939	+		+					negative regulation of apoptotic process;positive regulation of fat cell differentiation;positive regulation of transcription by RNA polymerase II		cytoplasm			DUF498		Cluster -4205	0.000127535	0.000152788	6	21.8945	22.3795	21.5699	22.4262	22.8573	22.3409	3	4	4	3	1.68368	0.00585608	0.918129	0.0608963
Q8BGQ7	Aars1	SYAC_MOUSE	Alanine--tRNA ligase, cytoplasmic	24.15	24.3141	24.4639	24.7831	24.7314	24.7427	24.721	24.3173	24.1968	24.1686	24.3935	24.6547	24.6939	24.7841	+				+	+		alanyl-tRNA aminoacylation;cerebellar Purkinje cell layer development;negative regulation of neuron apoptotic process;neuromuscular process;neuromuscular process controlling balance;regulation of cytoplasmic translational fidelity;tRNA modification	alanine-tRNA ligase activity;amino acid binding;aminoacyl-tRNA editing activity;ATP binding;Ser-tRNA(Ala) hydrolase activity;translation regulator activity;tRNA binding;zinc ion binding	cytoplasm;cytosol	Amino acid related enzymes;Aminoacyl-tRNA biosynthesis;Transfer RNA biogenesis	Aminoacyl-tRNA biosynthesis	DHHA1;tRNA_SAD;tRNA-synt_2c		Cluster -4205	0.000127535	0.000152788	34	24.1683	23.7373	24.3093	24.7445	24.269	24.7109	3	4	4	3	4.2188	0.00163502	1.41839	0.0701494
Q14CH7	Aars2	SYAM_MOUSE	Alanine--tRNA ligase, mitochondrial	20.0478	20.5501	20.3536	20.5291	20.5805	20.6667	20.5573	20.252	20.1072	20.1445	20.1098	20.7776	19.9974	20.637						+		alanyl-tRNA aminoacylation;mitochondrial alanyl-tRNA aminoacylation;mitochondrial respiratory chain complex assembly;tRNA modification	alanine-tRNA ligase activity;amino acid binding;ATP binding;tRNA binding;zinc ion binding	mitochondrion	Amino acid related enzymes;Aminoacyl-tRNA biosynthesis;Transfer RNA biogenesis	Aminoacyl-tRNA biosynthesis	tRNA_SAD;tRNA-synt_2c			0.000127535	0.000152788	13	20.5202	19.8363	20.3171	20.5834	20.1534	20.4707	3	4	4	3	0.99899	0.0638174	0.685387	0.289973
Q3THG9	Aarsd1	AASD1_MOUSE	Alanyl-tRNA editing protein Aarsd1	22.6573	22.8539	23.3187	23.1398	23.2283	23.3878	23.1554	22.9581	23.0162	22.9633	22.9588	23.1881	22.9098	23.3822								alanyl-tRNA aminoacylation;regulation of translational fidelity	alanine-tRNA ligase activity;aminoacyl-tRNA editing activity;ATP binding;metal ion binding;nucleic acid binding;Ser-tRNA(Ala) hydrolase activity	cytoplasm	Transfer RNA biogenesis		tRNA_SAD			0.000127535	0.000152788	16	22.9651	21.8186	22.9433	23.2278	22.9741	23.16	3	4	4	3	0.676048	0.179523	0.551096	0.319055
Q9CQF6	Aasdhppt	ADPPT_MOUSE	L-aminoadipate-semialdehyde dehydrogenase-phosphopantetheinyl transferase	18.5917	19.0661	19.1597	19.4132	19.1473	19.9439	19.299	19.7871	19.749	19.5205	19.5523	19.3009	18.8174	19.6683	+		+					lysine biosynthetic process via aminoadipic acid	holo-[acyl-carrier-protein] synthase activity;magnesium ion binding	cytoplasm	Pantothenate and CoA biosynthesis	Pantothenate and CoA biosynthesis	ACPS	Vitamin B5 (pantothenate) metabolism	Cluster -4205	0.000127535	0.000152788	3	NaN	20.0487	18.9392	19.4509	19.6522	19.2622	3	4	4	3	1.15914	0.0267356	1.01996	0.0895159
Q9JKX4	Aatf	AATF_MOUSE	Protein AATF	20.8692	20.8632	20.4607	20.6629	20.4506	19.7885	20.3851	19.6688	19.2507	16.9448	19.3542	19.9152	20.2586	19.7371	+		+			+		cell adhesion;cellular response to DNA damage stimulus;embryonic cleavage;negative regulation of amyloid precursor protein biosynthetic process;negative regulation of apoptotic process;negative regulation of reactive oxygen species metabolic process;negative regulation of superoxide anion generation;positive regulation of transcription by RNA polymerase II;positive regulation of transcription, DN…	leucine zipper domain binding;protein kinase binding;tau protein binding	cytoplasm;cytosol;Golgi apparatus;nucleolus;nucleus	Ribosome biogenesis		AATF-Che1;TRAUB		Cluster -4206	0.000127535	0.000152788	4	20.8877	NaN	20.731	20.3218	19.4246	19.9703	3	4	3	3	1.5724	0.00486031	0.861676	0.142736
Q80YE4	Aatk	LMTK1_MOUSE	Serine/threonine-protein kinase LMTK1	18.1922	17.081	16.8113	16.8263	19.3178	19.3966	17.0113	19.4301	19.4268	19.5949	19.3173	19.1648	17.0743	19.6188	+		+			+		apoptotic process;brain development;negative regulation of axon extension;neuron apoptotic process;peptidyl-tyrosine autophosphorylation;protein autophosphorylation;Rab protein signal transduction	ATP binding;protein serine/threonine kinase activity;protein tyrosine kinase activity	dendrite;endoplasmic reticulum;growth cone;integral component of membrane;perinuclear region of cytoplasm	Protein kinases;Protein phosphatases and associated proteins		Pkinase_Tyr		Cluster -4205	0.000127535	0.000152788	5	NaN	NaN	18.1922	19.3572	19.4423	19.3918	1	2	4	2	0.913591	0.0195254	0.407412	0.247745
P61922	Abat	GABT_MOUSE	4-aminobutyrate aminotransferase, mitochondrial	26.2249	26.4096	26.4964	25.8815	26.1883	26.177	25.9754	25.0856	25.138	25.1722	25.2009	26.2122	25.8392	25.9621	+		+		+	+		aging;behavioral response to cocaine;cerebellum development;copulation;exploration behavior;gamma-aminobutyric acid biosynthetic process;gamma-aminobutyric acid catabolic process;locomotory behavior;negative regulation of blood pressure;negative regulation of dopamine secretion;negative regulation of gamma-aminobutyric acid secretion;negative regulation of platelet aggregation;positive regulation…	(S)-3-amino-2-methylpropionate transaminase activity;4-aminobutyrate transaminase activity;4-aminobutyrate:2-oxoglutarate transaminase activity;iron-sulfur cluster binding;metal ion binding;protein homodimerization activity;pyridoxal phosphate binding;succinate-semialdehyde dehydrogenase binding	4-aminobutyrate transaminase complex;mitochondrial matrix;mitochondrion;neuron projection	Alanine, aspartate and glutamate metabolism;Amino acid related enzymes;beta-Alanine metabolism;Butanoate metabolism;GABAergic synapse;Propanoate metabolism;Valine, leucine and isoleucine degradation	Alanine, aspartate and glutamate metabolism;beta-Alanine metabolism;Butanoate metabolism;GABAergic synapse;Metabolic pathways;Propanoate metabolism;Valine, leucine and isoleucine degradation	Aminotran_3	Degradation of GABA	Cluster -4206	0.000127535	0.000152788	22	25.8519	24.9567	26.377	26.0556	25.1492	26.0045	3	4	4	3	5.75921	0.00116547	1.44442	0.116041
Q8R420	Abca3	ABCA3_MOUSE	Phospholipid-transporting ATPase ABCA3	17.2088	17.081	16.8113	19.1315	19.3754	19.1272	19.6411	19.0361	19.1822	18.9776	19.3571	19.4682	19.445	19.2597	+	+	+				+	lipid transport;response to glucocorticoid	ATP binding;ATPase activity, coupled to transmembrane movement of substances;lipid transporter activity	alveolar lamellar body;alveolar lamellar body membrane;integral component of membrane;intracellular membrane-bounded organelle;plasma membrane	ABC transporters;Transporters	ABC transporters	ABC_tran	ABC transporters in lipid homeostasis;Surfactant metabolism	Cluster -4205	0.000127535	0.000152788	5	NaN	NaN	NaN	19.3188	19.1383	19.391	0	4	4	3	7.16406	0.00109402	4.32022	0.0114884
O35600	Abca4	ABCA4_MOUSE	Retinal-specific phospholipid-transporting ATPase ABCA4	25.3978	24.6283	25.1837	25.0501	25.2095	25.3358	25.0891	24.2758	24.4587	24.4301	23.9126	24.6953	22.1512	24.8093	+		+			+		lipid transport;phospholipid transfer to membrane;phospholipid translocation;photoreceptor cell maintenance;response to stimulus;visual perception	ATP binding;ATPase activity;ATPase activity, coupled to transmembrane movement of substances;lipid transporter activity;phosphatidylethanolamine-translocating ATPase activity;phospholipid transporter activity;phospholipid-translocating ATPase activity	integral component of plasma membrane;intracellular membrane-bounded organelle;photoreceptor outer segment	ABC transporters;Transporters	ABC transporters	ABC_tran	ABC-family proteins mediated transport;The canonical retinoid cycle in rods (twilight vision)	Cluster -4206	0.000127535	0.000152788	53	24.7945	22.5331	25.0699	25.1711	24.2693	23.8853	3	4	4	3	0.952956	0.0214658	0.150452	0.743109
Q8K448	Abca5	ABCA5_MOUSE	Cholesterol transporter ABCA5	20.6386	20.3345	20.1812	20.6193	20.4675	20.4902	20.7307	20.1242	19.5651	19.7448	20.1801	20.7259	19.8684	20.2772	+		+			+		cholesterol efflux;high-density lipoprotein particle remodeling;lipid transport;negative regulation of macrophage derived foam cell differentiation;reverse cholesterol transport	ATP binding;ATPase activity, coupled to transmembrane movement of substances;lipid transporter activity	Golgi apparatus;Golgi membrane;integral component of membrane;intracellular membrane-bounded organelle;late endosome;late endosome membrane;lysosomal membrane;lysosome	ABC transporters;Transporters	ABC transporters	ABC_tran	ABC transporters in lipid homeostasis	Cluster -4206	0.000127535	0.000152788	10	20.3713	NaN	20.3848	20.5769	19.9035	20.2905	3	4	4	3	1.39459	0.0175342	0.539253	0.412382
Q91V24	Abca7	ABCA7_MOUSE	ATP-binding cassette sub-family A member 7	20.3579	20.1183	20.1967	20.0377	20.3374	20.3664	20.2493	19.3167	17.1337	19.2594	19.458	20.2878	19.622	19.9426	+		+			+		apolipoprotein A-I-mediated signaling pathway;cholesterol efflux;high-density lipoprotein particle assembly;lipid transport;memory;negative regulation of amyloid precursor protein biosynthetic process;negative regulation of amyloid-beta formation;peptide cross-linking;phagocytosis;phospholipid efflux;phospholipid translocation;positive regulation of amyloid-beta clearance;positive regulation of c…	apolipoprotein A-I receptor activity;ATP binding;ATPase activity;ATPase activity, coupled to transmembrane movement of substances;lipid transporter activity;phosphatidylcholine-translocating ATPase activity;phosphatidylserine-translocating ATPase activity;phospholipid transporter activity	apical plasma membrane;cell junction;cell surface;early endosome membrane;Golgi apparatus;Golgi membrane;integral component of membrane;intracellular membrane-bounded organelle;membrane;phagocytic cup;plasma membrane;ruffle membrane	ABC transporters;Transporters	ABC transporters	ABC_tran	ABC transporters in lipid homeostasis	Cluster -4206	0.000127535	0.000152788	8	19.9174	NaN	20.2243	20.2477	19.3447	19.9508	3	4	3	3	1.529	0.00579621	0.0816963	0.9153
Q8K442	Abca8a	ABC8A_MOUSE	ABC-type organic anion transporter ABCA8A	22.6333	22.3294	22.4086	22.5904	22.5319	22.6838	22.6413	20.8249	20.9977	21.2707	20.7785	22.8405	21.6228	22.3528	+		+		+	+		lipid transport	ATP binding;ATPase activity, coupled to transmembrane movement of substances;lipid transporter activity	integral component of membrane;intracellular membrane-bounded organelle;plasma membrane	ABC transporters;Transporters	ABC transporters	ABC_tran		Cluster -4206	0.000127535	0.000152788	12	22.5301	20.8517	22.4571	22.6119	20.9679	22.2721	3	4	4	3	4.06445	0.000816327	0.648655	0.444783
Q8K440	Abca8b	ABC8B_MOUSE	ABC-type organic anion transporter ABCA8B	22.7496	22.5833	22.2329	22.6861	22.6046	22.5472	22.5034	20.8041	20.5594	20.7701	20.8231	22.7556	21.9149	21.9421	+		+		+	+		lipid transport	ATP binding;ATPase activity, coupled to transmembrane movement of substances;lipid transporter activity	integral component of membrane;intracellular membrane-bounded organelle;mitochondrial inner membrane;plasma membrane	ABC transporters;Transporters	ABC transporters	ABC_tran	ABC-family proteins mediated transport	Cluster -4206	0.000127535	0.000152788	12	22.3898	20.7156	22.5219	22.5853	20.7392	22.2042	3	4	4	3	5.33196	0.00150254	0.141642	0.807852
Q9JI39	Abcb10	ABCBA_MOUSE	ATP-binding cassette sub-family B member 10, mitochondrial	20.2677	19.7849	20.5308	20.1827	20.454	19.8033	20.3372	19.5039	19.3954	18.9341	19.3743	20.7101	19.4588	19.7442	+		+			+			ATP binding;ATPase activity, coupled to transmembrane movement of substances;protein homodimerization activity;transporter activity	integral component of membrane;integral component of mitochondrial membrane;mitochondrial inner membrane;mitochondrion	ABC transporters;Transporters	ABC transporters	ABC_membrane;ABC_tran	Mitochondrial ABC transporters	Cluster -4206	0.000127535	0.000152788	7	20.3629	NaN	20.1944	20.1943	19.3019	19.971	3	4	4	3	1.47492	0.00968371	0.000206714	0.999445
P21447	Abcb1a	MDR1A_MOUSE	ATP-dependent translocase ABCB1	19.4036	19.1993	18.9196	19.0874	18.8527	18.6363	19.345	18.6059	18.2334	17.7678	18.3354	19.1825	19.2219	17.1785			+			+		carbohydrate export;ceramide translocation;daunorubicin transport;drug export;drug transmembrane transport;drug transport;drug transport across blood-brain barrier;establishment of blood-brain barrier;establishment of blood-retinal barrier;G2/M transition of mitotic cell cycle;hormone transport;intestinal absorption;maintenance of permeability of blood-brain barrier;negative regulation of cell de…	ATP binding;ATPase activity, coupled;ceramide-translocating ATPase activity;phosphatidylcholine-translocating ATPase activity;phosphatidylethanolamine-translocating ATPase activity;xenobiotic transmembrane transporting ATPase activity	apical part of cell;apical plasma membrane;brush border membrane;cell surface;integral component of membrane;intercellular canaliculus;membrane;plasma membrane	ABC transporters;Bile secretion;CD molecules;Exosome;Gastric cancer;MicroRNAs in cancer;Transporters	ABC transporters;Bile secretion;Gastric cancer;MicroRNAs in cancer	ABC_membrane;ABC_tran	ABC-family proteins mediated transport		0.000127535	0.000152788	4	18.658	NaN	19.1742	18.9804	18.2356	19.2022	3	4	4	2	0.694508	0.0550016	0.405432	0.458731
Q9DC29	Abcb6	ABCB6_MOUSE	ATP-binding cassette sub-family B member 6	24.1115	23.8593	23.6363	23.5421	23.8136	23.9087	23.7422	23.1066	23.278	22.7135	23.1181	23.9396	23.4136	23.7074	+		+		+	+		brain development;heme transport;porphyrin-containing compound biosynthetic process;skin development	ATP binding;efflux transmembrane transporter activity;heme binding;heme-transporting ATPase activity	cytosol;endoplasmic reticulum;endoplasmic reticulum membrane;endosome;endosome membrane;Golgi apparatus;Golgi membrane;integral component of mitochondrial outer membrane;mitochondrial envelope;mitochondrial outer membrane;mitochondrion;nucleoplasm;plasma membrane	ABC transporters;Transporters	ABC transporters	ABC_membrane;ABC_tran;MTABC_N	Mitochondrial ABC transporters	Cluster -4206	0.000127535	0.000152788	7	23.8534	NaN	23.869	23.7516	23.0541	23.6869	3	4	4	3	2.64223	0.00265429	0.295314	0.626398
Q61102	Abcb7	ABCB7_MOUSE	Iron-sulfur clusters transporter ABCB7, mitochondrial	23.057	23.0262	23.1819	22.7679	22.7747	22.778	23.0111	21.755	21.8152	21.9793	21.7602	23.0896	22.2378	22.4057	+		+			+		cellular iron ion homeostasis	ATP binding;ATPase activity, coupled to transmembrane movement of substances	integral component of membrane;mitochondrial inner membrane;mitochondrion	ABC transporters;Transporters	ABC transporters	ABC_membrane;ABC_tran	Mitochondrial ABC transporters	Cluster -4206	0.000127535	0.000152788	11	22.4658	21.9468	23.0884	22.8329	21.8274	22.5777	3	4	4	3	4.00002	0.000720379	1.69413	0.151814
Q9CXJ4	Abcb8	MITOS_MOUSE	Mitochondrial potassium channel ATP-binding subunit	21.4509	21.4366	21.1641	20.9681	21.2969	21.3022	21.0618	20.2713	20.9921	20.5668	20.8587	21.3127	20.7885	20.5738	+		+			+			ATP binding;ATPase activity, coupled to transmembrane movement of substances	integral component of membrane;mitochondrial inner membrane;mitochondrion;nucleolus;nucleus	ABC transporters;Transporters	ABC transporters	ABC_membrane;ABC_tran	Mitochondrial ABC transporters	Cluster -4206	0.000127535	0.000152788	9	21.014	20.7508	21.3505	21.1572	20.6723	20.8916	3	4	4	3	1.44509	0.0163838	0.720421	0.36213
O35379	Abcc1	MRP1_MOUSE	Multidrug resistance-associated protein 1	21.0998	20.8612	20.9664	20.7958	20.7436	20.8864	20.9126	20.3963	20.3731	20.4109	20.4078	21.5814	21.3143	20.809	+		+		+	+		cell chemotaxis;drug export;drug transmembrane transport;glutathione transmembrane transport;negative regulation of cell death;negative regulation of neuron death;phospholipid efflux;phospholipid translocation;plasma membrane long-chain fatty acid transport;positive regulation of cell migration;positive regulation of drug transmembrane export;response to drug;response to oxidative stress;sphingol…	ATP binding;ATPase activity;ATPase activity, coupled to transmembrane movement of substances;drug transmembrane transporter activity;efflux transmembrane transporter activity;glutathione transmembrane transporter activity;lipid-transporting ATPase activity;long-chain fatty acid transporter activity;phospholipid-translocating ATPase activity;sphingolipid transporter activity;sphingolipid-transloca…	basolateral plasma membrane;cytoplasm;integral component of plasma membrane;membrane;plasma membrane;vacuolar membrane	ABC transporters;Antifolate resistance;MicroRNAs in cancer;Sphingolipid signaling pathway;Transporters;Vitamin digestion and absorption	ABC transporters;Antifolate resistance;MicroRNAs in cancer;Sphingolipid signaling pathway;Vitamin digestion and absorption	ABC_membrane;ABC_tran	ABC-family proteins mediated transport;Cobalamin (Cbl, vitamin B12) transport and metabolism;Synthesis of Leukotrienes (LT) and Eoxins (EX)	Cluster -4206	0.000127535	0.000152788	13	20.7364	NaN	20.9758	20.8346	20.397	21.2349	3	4	4	3	2.95607	0.0022561	0.780536	0.445509
Q8R4P9	Abcc10	MRP7_MOUSE	ATP-binding cassette sub-family C member 10	17.2088	17.081	18.1212	16.8263	17.2759	17.6097	17.0113	18.546	18.4569	18.4076	18.56	17.1071	17.0743	17.9967	+		+		+	+		transmembrane transport	ATP binding;ATPase activity, coupled to transmembrane movement of substances	integral component of membrane;membrane;plasma membrane	ABC transporters;Transporters	ABC transporters	ABC_membrane;ABC_tran	ABC-family proteins mediated transport	Cluster -4207	0.000127535	0.000152788	5	NaN	NaN	18.1212	17.6097	18.4926	17.9967	1	1	4	1	2.39562	0.00191049	0.310949	0.445496
Q61285	Abcd2	ABCD2_MOUSE	ATP-binding cassette sub-family D member 2	17.2088	17.081	16.8113	19.6117	19.8272	20.3593	19.8478	19.7935	20.1271	20.0732	20.3423	19.8893	19.5193	17.1785	+	+	+					fatty acid beta-oxidation;myelin maintenance;negative regulation of cytokine production involved in inflammatory response;negative regulation of reactive oxygen species biosynthetic process;neuron projection maintenance;positive regulation of fatty acid beta-oxidation;positive regulation of unsaturated fatty acid biosynthetic process;response to bacterium;very long-chain fatty acid catabolic proc…	ATP binding;ATPase activity, coupled to transmembrane movement of substances;protein homodimerization activity	integral component of membrane;mitochondrion;peroxisomal membrane;peroxisome	ABC transporters;Peroxisome;Transporters	ABC transporters;Peroxisome	ABC_membrane_2;ABC_tran		Cluster -4205	0.000127535	0.000152788	4	NaN	NaN	NaN	19.9115	20.084	19.7043	0	4	4	2	3.10599	0.000731861	4.53559	0.0155238
P55096	Abcd3	ABCD3_MOUSE	ATP-binding cassette sub-family D member 3	20.991	20.8152	20.6867	21.2602	21.5807	21.6673	21.4774	20.7585	21.1281	21.0962	21.4228	21.7498	21.6989	21.4016	+	+					+	fatty acid beta-oxidation;fatty acid biosynthetic process;peroxisomal long-chain fatty acid import;peroxisome organization;response to drug;response to organic cyclic compound;very long-chain fatty acid catabolic process	ATP binding;ATPase activity;ATPase activity, coupled to transmembrane movement of substances;long-chain fatty acid transporter activity;protein homodimerization activity;protein self-association	integral component of membrane;intracellular membrane-bounded organelle;mitochondrial inner membrane;mitochondrion;peroxisomal matrix;peroxisomal membrane;peroxisome	ABC transporters;Peroxisome;Transporters	ABC transporters;Peroxisome	ABC_membrane_2;ABC_tran	ABC transporters in lipid homeostasis	Cluster -4193	0.000127535	0.000152788	14	20.3164	21.1115	20.831	21.4964	21.1014	21.6168	3	4	4	3	2.58299	0.00326998	2.45739	0.0218133
O89016	Abcd4	ABCD4_MOUSE	Lysosomal cobalamin transporter ABCD4	19.1445	17.081	16.8113	19.5772	19.2452	19.1312	19.4806	16.9667	17.1337	18.3155	16.8322	17.1071	19.7356	19.0947	+	+				+		cellular response to leukemia inhibitory factor;cobalamin metabolic process	ATP binding;ATPase activity, coupled to transmembrane movement of substances	endoplasmic reticulum membrane;integral component of membrane	ABC transporters;Peroxisome;Transporters	ABC transporters;Peroxisome	ABC_membrane_2;ABC_tran	Cobalamin (Cbl, vitamin B12) transport and metabolism	Cluster -4205	0.000127535	0.000152788	3	NaN	NaN	19.1445	19.3585	18.3155	19.4152	1	4	1	2	1.34461	0.00683645	0.830359	0.0428685
P61222	Abce1	ABCE1_MOUSE	ATP-binding cassette sub-family E member 1	21.8994	22.237	22.3913	22.1722	22.228	22.1625	22.0558	22.3203	22.0852	22.0804	22.0391	22.1066	22.4986	22.1742								negative regulation of endoribonuclease activity;ribosomal subunit export from nucleus;translational initiation;translational termination	ATP binding;ATPase activity;endoribonuclease inhibitor activity;iron ion binding;ribosomal small subunit binding	cytoplasm;cytosol;mitochondrion	Ribosome biogenesis		ABC_tran;Fer4;RLI	Interferon alpha/beta signaling;OAS antiviral response		0.000127535	0.000152788	12	22.3398	22.6014	22.1759	22.1546	22.1312	22.2598	3	4	4	3	0.109636	0.795977	0.0463886	0.93673
Q6P542	Abcf1	ABCF1_MOUSE	ATP-binding cassette sub-family F member 1	22.7028	23.0146	22.9752	23.3157	22.8844	22.6421	22.9567	22.905	22.3311	22.3165	22.4026	22.7722	22.9194	22.5408			+					positive regulation of translation;translational initiation	ATP binding;ATPase activity;ribosome binding;translation activator activity	cytoplasm;cytosol;nuclear envelope;nucleoplasm;polysomal ribosome;ribosome	Translation factors		ABC_tran;ABC_tran_Xtn	ABC-family proteins mediated transport		0.000127535	0.000152788	18	23.0297	23.021	22.8975	22.9497	22.4888	22.7441	3	4	4	3	1.01051	0.0540333	0.112538	0.84059
Q99LE6	Abcf2	ABCF2_MOUSE	ATP-binding cassette sub-family F member 2	21.0514	21.1262	21.4398	22.0373	22.4442	22.1662	22.1536	22.202	22.24	22.3258	22.2618	21.7346	21.9951	22.0607	+	+	+				+		ATP binding;ATPase activity	mitochondrion	Ribosome biogenesis		ABC_tran;ABC_tran_Xtn		Cluster -4205	0.000127535	0.000152788	12	21.4167	21.3422	21.2058	22.2003	22.2574	21.9301	3	4	4	3	4.68552	0.000744526	2.57768	0.0122606
Q8K268	Abcf3	ABCF3_MOUSE	ATP-binding cassette sub-family F member 3	19.9413	20.9055	20.8332	21.6373	21.6914	21.9765	21.6641	21.6418	21.7262	21.6125	21.7846	21.347	21.7669	21.8006	+	+	+				+	defense response to virus	ATP binding;ATPase activity		Translation factors		ABC_tran;ABC_tran_Xtn		Cluster -4205	0.000127535	0.000152788	13	20.8053	22.1975	20.56	21.7423	21.6913	21.6382	3	4	4	3	3.02948	0.00120034	1.26274	0.0265761
Q64343	Abcg1	ABCG1_MOUSE	ATP-binding cassette sub-family G member 1	19.7601	17.081	16.8113	20.3191	20.2458	20.4634	20.2335	19.8472	19.7887	19.5065	19.8315	20.4647	20.3583	20.2224	+	+	+		+	+	+	amyloid precursor protein catabolic process;cellular response to high density lipoprotein particle stimulus;cholesterol efflux;cholesterol homeostasis;cholesterol metabolic process;cholesterol transport;glycoprotein transport;high-density lipoprotein particle remodeling;intracellular cholesterol transport;low-density lipoprotein particle remodeling;negative regulation of lipid storage;negative re…	ADP binding;ATP binding;ATPase activity, coupled to transmembrane movement of substances;cholesterol transporter activity;glycoprotein transporter activity;phospholipid transporter activity;protein heterodimerization activity;protein homodimerization activity;sterol-transporting ATPase activity;toxin transmembrane transporter activity	endosome;external side of plasma membrane;integral component of membrane;mitochondrion;plasma membrane;recycling endosome	ABC transporters;Transporters	ABC transporters	ABC_tran;ABC2_membrane	ABC transporters in lipid homeostasis;HDL remodeling	Cluster -4205	0.000127535	0.000152788	5	NaN	NaN	19.7601	20.3154	19.7435	20.3485	1	4	4	3	2.23231	0.0015223	0.912218	0.0290625
Q7TMS5	Abcg2	ABCG2_MOUSE	Broad substrate specificity ATP-binding cassette transporter ABCG2	21.7416	21.6616	21.5417	21.5028	21.4269	21.689	21.6086	21.041	21.217	21.022	21.2845	22.0764	21.5732	21.2893	+		+			+		drug export;drug transport;embryonic process involved in female pregnancy;glucuronoside metabolic process;negative regulation of intestinal absorption;transmembrane transport;urate metabolic process;urate transport	ATP binding;ATPase activity, coupled to transmembrane movement of substances;cytoskeletal protein binding;drug transmembrane transporter activity;identical protein binding;protein dimerization activity;protein homodimerization activity;xenobiotic transmembrane transporting ATPase activity	apical plasma membrane;integral component of membrane;membrane;mitochondrial membrane;nucleus;plasma membrane	ABC transporters;Antifolate resistance;Bile secretion;CD molecules;Exosome;Transporters	ABC transporters;Antifolate resistance;Bile secretion	ABC_tran;ABC2_membrane		Cluster -4206	0.000127535	0.000152788	7	21.7668	20.8437	21.6483	21.5568	21.1411	21.6463	3	4	4	3	1.66105	0.0158221	0.499281	0.622305
Q91WA9	Abcg4	ABCG4_MOUSE	ATP-binding cassette subfamily G member 4	19.6474	19.4009	19.3424	19.6694	19.9212	20.3057	19.8504	20.1461	20.2921	20.1163	20.1294	19.8621	17.0743	19.997			+					cellular response to leukemia inhibitory factor;cholesterol efflux;transmembrane transport	ATP binding;ATPase activity, coupled to transmembrane movement of substances;protein heterodimerization activity;protein homodimerization activity	integral component of membrane;plasma membrane			ABC_tran;ABC2_membrane	ABC transporters in lipid homeostasis		0.000127535	0.000152788	4	NaN	NaN	19.4636	19.9367	20.171	19.9296	3	4	4	2	0.621358	0.0610078	1.4582	0.0618624
Q6PE15	Abhd10	ABHDA_MOUSE	Palmitoyl-protein thioesterase ABHD10, mitochondrial	24.1779	24.2706	24.3983	23.9198	23.9598	24.0301	24.0732	23.1268	23.1174	23.0847	22.984	24.2304	23.7237	24.03	+		+		+	+		glucuronoside catabolic process	hydrolase activity, hydrolyzing O-glycosyl compounds;mycophenolic acid acyl-glucuronide esterase activity	cytosol;mitochondrion	Peptidases		Abhydrolase_1	Glucuronidation	Cluster -4206	0.000127535	0.000152788	12	24.4731	23.0577	24.2823	23.9957	23.0782	23.9947	3	4	4	3	5.82591	0.00120896	1.57764	0.12736
Q8K4F5	Abhd11	ABHDB_MOUSE	Protein ABHD11	17.2088	17.081	16.8113	20.0948	19.7192	16.8363	20.3059	20.0527	20.0122	20.1077	19.3471	17.1071	17.0743	20.3871	+	+	+						hydrolase activity	mitochondrion	Peptidases		Abhydrolase_6		Cluster -4205	0.000127535	0.000295334	2	NaN	NaN	NaN	20.04	19.8799	20.3871	0	3	4	1	1.20651	0.00820822	1.14913	0.0246285
Q99LR1	Abhd12	ABD12_MOUSE	Lysophosphatidylserine lipase ABHD12	23.8445	23.6937	23.6314	23.808	23.9725	24.1716	24.0252	23.8678	23.8214	23.9849	23.8923	24.2	23.9266	24.0545								acylglycerol catabolic process;adult walking behavior;glycerophospholipid catabolic process;monoacylglycerol catabolic process;phosphatidylserine catabolic process;protein depalmitoylation;response to auditory stimulus	acylglycerol lipase activity;lysophospholipase activity;palmitoyl-(protein) hydrolase activity	AMPA glutamate receptor complex;cytoplasm;dendrite cytoplasm;integral component of membrane;mitochondrion	Exosome;Peptidases		Hydrolase_4	Arachidonate production from DAG		0.000127535	0.000152788	15	23.7018	23.3352	23.7232	23.9943	23.8916	24.0604	3	4	4	3	1.56229	0.0574731	1.40053	0.158385
Q8VCR7	Abhd14b	ABHEB_MOUSE	Putative protein-lysine deacylase ABHD14B	17.2088	22.8932	23.7033	24.6183	23.9795	23.8822	24.163	23.2233	22.6945	23.1085	22.6939	23.5215	24.1026	24.4134	+				+	+		positive regulation of transcription by RNA polymerase II	hydrolase activity	cytoplasm;cytosol;nucleolus;nucleus			Abhydrolase_6		Cluster -4205	0.000127535	0.000152788	3	23.0693	23.4573	23.2983	24.1608	22.93	24.0125	2	4	4	3	0.819395	0.022093	0.534285	0.100022
Q9Z1Q2	Abhd16a	ABHGA_MOUSE	Phosphatidylserine lipase ABHD16A	23.0289	22.7493	22.7337	22.639	22.803	23.0956	22.919	22.4167	22.5682	22.4741	22.5432	23.0414	22.6122	22.8751	+					+		monoacylglycerol catabolic process;prostaglandin catabolic process	acylglycerol lipase activity	integral component of membrane			Abhydrolase_1		Cluster -4206	0.000127535	0.000152788	12	22.6481	22.164	22.8373	22.8642	22.5006	22.8429	3	4	4	3	1.45319	0.0368682	0.0698311	0.912505
Q7M759	Abhd17b	AB17B_MOUSE	Alpha/beta hydrolase domain-containing protein 17B	20.1632	20.0804	20.3581	19.6226	19.514	20.2452	20.0053	20.2543	20.2356	20.6912	20.1799	20.1326	20.0521	20.0955	+					+		negative regulation of protein localization to microtubule;positive regulation of protein localization to endosome;protein depalmitoylation;protein palmitoylation;regulation of dendritic spine maintenance;regulation of postsynapse organization;regulation of protein localization to synapse	palmitoyl-(protein) hydrolase activity	anchored component of postsynaptic density membrane;anchored component of postsynaptic recycling endosome membrane;cell junction;dendritic spine;glutamatergic synapse;plasma membrane;postsynaptic density;recycling endosome membrane	Peptidases		Hydrolase_4		Cluster -4200	0.000127535	0.000152788	3	20.0185	21.1746	20.2006	19.8468	20.3403	20.0934	3	4	4	3	1.11319	0.0439708	0.886612	0.164225
Q8VD66	Abhd4	ABHD4_MOUSE	(Lyso)-N-acylphosphatidylethanolamine lipase	17.2088	17.081	16.8113	19.8591	19.9099	16.8363	19.6643	20.3574	20.4517	20.5421	19.707	17.1071	20.0979	17.1785	+	+	+		+	+		lipid catabolic process;lipid homeostasis;N-acylethanolamine metabolic process	carboxylic ester hydrolase activity;lysophospholipase activity	lipid droplet	Peptidases		Abhydrolase_1		Cluster -4205	0.000127535	0.000152788	3	18.9556	NaN	NaN	19.8111	20.2646	20.0979	0	3	4	1	1.64925	0.00335785	1.15254	0.0246445
Q8R2Y0	Abhd6	ABHD6_MOUSE	Monoacylglycerol lipase ABHD6	22.4586	22.1806	21.9859	22.1246	22.3246	22.4168	22.1769	22.0266	21.9979	22.1196	21.966	22.435	22.186	22.2614								acylglycerol catabolic process;long-term synaptic depression;negative regulation of cell migration;negative regulation of cold-induced thermogenesis;phospholipid catabolic process;positive regulation of lipid biosynthetic process;regulation of endocannabinoid signaling pathway;regulation of retrograde trans-synaptic signaling by endocanabinoid	acylglycerol lipase activity;phospholipase activity	AMPA glutamate receptor complex;GABA-ergic synapse;glutamatergic synapse;integral component of membrane;integral component of postsynaptic membrane;mitochondrion	Peptidases;Retrograde endocannabinoid signaling	Retrograde endocannabinoid signaling	Abhydrolase_6	Arachidonate production from DAG		0.000127535	0.000152788	11	22.4007	21.5593	22.2084	22.2607	22.0275	22.2941	3	4	4	3	0.922679	0.150642	0.122232	0.837725
Q8CBW3	Abi1	ABI1_MOUSE	Abl interactor 1	22.5987	22.3404	22.7551	23.4472	23.3046	23.5192	23.5697	23.1427	23.2672	23.0047	23.1875	23.3703	22.6623	23.5379	+	+	+					actin polymerization or depolymerization;dendrite morphogenesis;lamellipodium morphogenesis;megakaryocyte development;peptidyl-tyrosine phosphorylation;postsynapse to nucleus signaling pathway;somitogenesis	protein tyrosine kinase activator activity;protein-containing complex binding;SH3 domain binding;transcription factor binding	cell junction;cell leading edge;cytoskeleton;filopodium tip;glutamatergic synapse;growth cone;lamellipodium;neuron projection;nucleus;postsynaptic density;postsynaptic membrane;SCAR complex			Abi_HHR;SH3_1	Regulation of actin dynamics for phagocytic cup formation;RHO GTPases Activate WASPs and WAVEs;VEGFA-VEGFR2 Pathway	Cluster -4205	0.000127535	0.000152788	7	22.4784	22.7132	22.5648	23.4602	23.1505	23.1902	3	4	4	3	2.26121	0.00417462	2.12545	0.0163186
P62484	Abi2	ABI2_MOUSE	Abl interactor 2	22.0944	21.8206	21.613	22.3846	22.2627	22.2841	22.5811	22.091	22.3477	22.098	22.2191	22.6733	22.266	22.5609	+							actin polymerization or depolymerization;camera-type eye development;cell migration;dendrite development;learning or memory;peptidyl-tyrosine phosphorylation;positive regulation of Arp2/3 complex-mediated actin nucleation;postsynaptic actin cytoskeleton organization;Rac protein signal transduction	proline-rich region binding;protein-containing complex binding;SH3 domain binding;ubiquitin protein ligase binding	cell-cell adherens junction;cytosol;dendrite;dendritic spine;filopodium tip;glutamatergic synapse;lamellipodium;postsynaptic actin cytoskeleton;SCAR complex	Regulation of actin cytoskeleton	Regulation of actin cytoskeleton	Abi_HHR;SH3_9	Regulation of actin dynamics for phagocytic cup formation;RHO GTPases Activate WASPs and WAVEs;VEGFA-VEGFR2 Pathway	Cluster -4205	0.000127535	0.000152788	7	21.5002	23.5916	21.8426	22.3781	22.189	22.5001	3	4	4	3	2.31206	0.00653666	1.39206	0.0502537
P00520	Abl1	ABL1_MOUSE	Tyrosine-protein kinase ABL1	18.4034	18.2373	16.8113	18.5342	18.2184	18.036	18.5672	18.6396	18.2631	18.5626	18.8444	18.483	18.4243	18.2185								actin cytoskeleton organization;actin filament branching;activated T cell proliferation;activation of protein kinase C activity;alpha-beta T cell differentiation;apoptotic process;autophagy;B cell proliferation;B cell proliferation involved in immune response;B cell receptor signaling pathway;B-1 B cell homeostasis;Bergmann glial cell differentiation;cardiovascular system development;cell differe…	actin filament binding;ATP binding;bubble DNA binding;delta-catenin binding;ephrin receptor binding;four-way junction DNA binding;kinase activity;magnesium ion binding;manganese ion binding;mitogen-activated protein kinase binding;neuropilin binding;non-membrane spanning protein tyrosine kinase activity;phosphotyrosine residue binding;proline-rich region binding;protein C-terminus binding;protein…	actin cytoskeleton;cell leading edge;cytoplasm;cytosol;dendrite;endoplasmic reticulum;growth cone;mitochondrion;neuron projection;neuronal cell body;nuclear body;nucleolus;nucleoplasm;nucleus;perinuclear region of cytoplasm;protein-containing complex;ruffle;synapse	Axon guidance;Cell cycle;Chronic myeloid leukemia;ErbB signaling pathway;MicroRNAs in cancer;Neurotrophin signaling pathway;Pathways in cancer;Protein kinases;Ras signaling pathway;Viral myocarditis	Axon guidance;Cell cycle;Chronic myeloid leukemia;ErbB signaling pathway;MicroRNAs in cancer;Neurotrophin signaling pathway;Pathways in cancer;Ras signaling pathway;Viral myocarditis	F_actin_bind;Pkinase_Tyr;SH2;SH3_1	CDO in myogenesis;Cyclin D associated events in G1;HDR through Single Strand Annealing (SSA);Recruitment and ATM-mediated phosphorylation of repair and signaling proteins at DNA double strand breaks;Regulation of actin dynamics for phagocytic cup formation;RHO GTPases Activate WASPs and WAVEs;Role of ABL in ROBO-SLIT signaling;RUNX1 regulates transcription of genes involved in differentiation of …		0.000127535	0.000152788	4	NaN	NaN	18.3204	18.339	18.5774	18.3753	2	4	4	3	0.664327	0.077837	0.385222	0.30982
Q4JIM5	Abl2	ABL2_MOUSE	Tyrosine-protein kinase ABL2	18.4058	18.5836	16.8113	18.9189	19.3481	18.2984	19.1942	18.9667	18.8229	18.6555	18.6565	19.1592	19.1638	18.4698	+							actin cytoskeleton organization;actin filament bundle assembly;actin filament organization;adult walking behavior;aggressive behavior;alpha-beta T cell differentiation;auditory behavior;Bergmann glial cell differentiation;cardiovascular system development;cell adhesion;cell differentiation;cellular protein localization;cellular response to retinoic acid;cerebellum morphogenesis;dendrite morphogen…	ATP binding;magnesium ion binding;manganese ion binding;non-membrane spanning protein tyrosine kinase activity;phosphotyrosine residue binding;protein tyrosine kinase activity	actin cytoskeleton;cytoplasmic vesicle;dendritic spine;glutamatergic synapse;lamellipodium;phagocytic cup;postsynapse			F_actin_bind;Pkinase_Tyr;SH2;SH3_1		Cluster -4205	0.000127535	0.000152788	5	NaN	NaN	18.4947	18.9399	18.7754	18.9309	2	4	4	3	0.911163	0.029699	0.682386	0.0915099
Q8K4G5	Ablim1	ABLM1_MOUSE	Actin-binding LIM protein 1	21.3362	21.3899	20.9262	21.7472	21.4926	21.102	21.7145	21.6229	21.4375	21.2643	21.521	21.3851	21.8336	21.4199								axon guidance;cilium assembly;cytoskeleton organization;lamellipodium assembly;positive regulation of transcription by RNA polymerase II	actin binding;actin filament binding;metal ion binding	actin cytoskeleton;cytoplasm;lamellipodium;postsynaptic density;stress fiber	Axon guidance	Axon guidance	AbLIM_anchor;LIM;VHP			0.000127535	0.000152788	24	21.4127	23.4133	21.2175	21.5141	21.4614	21.5462	3	4	4	3	0.432888	0.28461	0.665008	0.268801
Q8BL65	Ablim2	ABLM2_MOUSE	Actin-binding LIM protein 2	21.8315	21.8234	21.6571	22.0781	22.0763	21.5273	22.3163	21.5987	21.3618	21.2075	21.3266	22.155	21.9759	21.7891	+		+		+	+		actin cytoskeleton organization;lamellipodium assembly;positive regulation of transcription by RNA polymerase II;transcription, DNA-templated	actin filament binding;metal ion binding	actin cytoskeleton;myofibril	Axon guidance	Axon guidance	AbLIM_anchor;LIM;VHP		Cluster -4206	0.000127535	0.000152788	12	21.0885	21.1332	21.7706	21.9995	21.3736	21.9733	3	4	4	3	1.9655	0.00780802	0.567649	0.360103
Q5SSL4	Abr	ABR_MOUSE	Active breakpoint cluster region-related protein	21.5832	22.2027	22.1504	22.1755	22.1128	22.152	22.317	22.2393	22.1929	22.2844	22.3648	21.8917	22.2224	22.3552								actin cytoskeleton organization;brain development;inner ear morphogenesis;intracellular signal transduction;modulation of chemical synaptic transmission;negative regulation of blood vessel remodeling;negative regulation of cell migration;negative regulation of cellular extravasation;negative regulation of inflammatory response;negative regulation of neutrophil degranulation;neuromuscular process …	GTPase activator activity;Rho guanyl-nucleotide exchange factor activity	cytosol;glutamatergic synapse;plasma membrane;postsynaptic density, intracellular component;Schaffer collateral - CA1 synapse	Membrane trafficking		C2;PH;RhoGAP;RhoGEF	G alpha (12/13) signalling events;NRAGE signals death through JNK;Rho GTPase cycle		0.000127535	0.000152788	13	21.6855	21.8161	21.9788	22.1893	22.2704	22.1564	3	4	4	3	0.480019	0.299881	0.397418	0.451318
Q3TCJ1	Abraxas2	ABRX2_MOUSE	BRISC complex subunit Abraxas 2	20.3594	20.2344	19.8425	20.235	20.3266	20.2888	20.1937	20.3436	20.34	20.0273	20.6218	20.1794	20.4342	20.2095								attachment of spindle microtubules to kinetochore;cell division;cellular response to freezing;chromosome segregation;mitotic cell cycle;mitotic spindle assembly;negative regulation of apoptotic process;protein K63-linked deubiquitination;response to ischemia	microtubule binding;polyubiquitin modification-dependent protein binding	BRISC complex;cytoplasm;microtubule;nucleus;spindle pole	Chromosome and associated proteins;Ubiquitin system					0.000127535	0.000152788	8	19.6537	20.8448	20.1454	20.261	20.3332	20.2744	3	4	4	3	0.181179	0.653697	0.269939	0.647087
Q6GQW0	Abtb3	ABTB3_MOUSE	Ankyrin repeat and BTB/POZ domain-containing protein 3	17.2088	19.6836	19.5059	20.3374	20.5774	20.6885	20.5027	20.1464	17.1337	20.061	20.3369	20.2438	20.5139	20.5753	+	+						SMAD protein signal transduction	protein heterodimerization activity	integral component of membrane	Ubiquitin system		Ank;Ank_2;BTB		Cluster -4205	0.000127535	0.000152788	7	NaN	NaN	19.5947	20.5265	20.1814	20.4443	2	4	3	3	0.789475	0.0288142	0.791898	0.0484378
Q921H8	Acaa1a	THIKA_MOUSE	3-ketoacyl-CoA thiolase A, peroxisomal	23.9845	23.9558	24.0905	23.7564	23.4623	16.8363	23.6061	23.8475	17.1337	16.9448	16.8322	23.8975	24.0283	23.7543	+		+		+	+		bile acid metabolic process;fatty acid beta-oxidation;fatty acid metabolic process;phenylacetate catabolic process;very long-chain fatty acid metabolic process	acetate CoA-transferase activity;acetyl-CoA C-acetyltransferase activity;acetyl-CoA C-acyltransferase activity;palmitoyl-CoA oxidase activity	intracellular membrane-bounded organelle;mitochondrion;peroxisomal matrix;peroxisome	alpha-Linolenic acid metabolism;Biosynthesis of unsaturated fatty acids;Fatty acid degradation;Peroxisome;PPAR signaling pathway;Valine, leucine and isoleucine degradation	alpha-Linolenic acid metabolism;Biosynthesis of unsaturated fatty acids;Fatty acid degradation;Fatty acid metabolism;Metabolic pathways;Peroxisome;PPAR signaling pathway;Valine, leucine and isoleucine degradation	Thiolase_C;Thiolase_N	alpha-linolenic acid (ALA) metabolism;Beta-oxidation of very long chain fatty acids;Neutrophil degranulation;Peroxisomal protein import	Cluster -4206	0.000127535	0.000152788	2	23.9466	NaN	24.0103	23.6083	23.8475	23.8934	3	3	1	3	1.13938	0.00783256	0.516817	0.115281
Q8BWT1	Acaa2	THIM_MOUSE	3-ketoacyl-CoA thiolase, mitochondrial	23.8004	24.1331	24.3127	24.2764	24.167	24.2895	24.2865	22.7201	22.6258	22.5621	22.6065	24.4567	23.3106	23.9534	+		+		+	+		acetyl-CoA metabolic process;cellular response to hypoxia;fatty acid beta-oxidation;negative regulation of mitochondrial membrane permeability involved in apoptotic process;negative regulation of mitochondrial outer membrane permeabilization involved in apoptotic signaling pathway	acetyl-CoA C-acetyltransferase activity;acetyl-CoA C-acyltransferase activity	mitochondrial inner membrane;mitochondrial matrix;mitochondrion	Fatty acid degradation;Fatty acid elongation;Valine, leucine and isoleucine degradation	Fatty acid degradation;Fatty acid elongation;Fatty acid metabolism;Metabolic pathways;Valine, leucine and isoleucine degradation	Thiolase_C;Thiolase_N	Mitochondrial Fatty Acid Beta-Oxidation	Cluster -4206	0.000127535	0.000152788	15	24.1614	22.6482	24.0821	24.2549	22.6286	23.9069	3	4	4	3	4.3105	0.000886598	0.433507	0.479755
Q5SWU9	Acaca	ACACA_MOUSE	Acetyl-CoA carboxylase 1	22.7845	22.569	22.4069	23.0698	23.1281	23.3425	23.1146	22.7111	22.8132	22.856	22.8213	22.8763	22.7956	23.2284	+	+				+		acetyl-CoA metabolic process;cellular response to prostaglandin E stimulus;fatty acid biosynthetic process;lipid homeostasis;lipid metabolic process;malonyl-CoA biosynthetic process;protein homotetramerization;protein metabolic process;response to organic cyclic compound;tissue homeostasis	acetyl-CoA carboxylase activity;ATP binding;biotin binding;biotin carboxylase activity;identical protein binding;kinase binding;metal ion binding	actin cytoskeleton;cytosol;fibrillar center;mitochondrion	Aflatoxin biosynthesis;AMPK signaling pathway;Fatty acid biosynthesis;Glucagon signaling pathway;Insulin signaling pathway;Propanoate metabolism;Pyruvate metabolism	AMPK signaling pathway;Fatty acid biosynthesis;Fatty acid metabolism;Glucagon signaling pathway;Insulin signaling pathway;Metabolic pathways;Propanoate metabolism;Pyruvate metabolism	ACC_central;Biotin_carb_C;Biotin_carb_N;Biotin_lipoyl;Carboxyl_trans;CPSase_L_D2	Biotin transport and metabolism;ChREBP activates metabolic gene expression;Fatty acyl-CoA biosynthesis;Import of palmitoyl-CoA into the mitochondrial matrix	Cluster -4193	0.000127535	0.000152788	42	22.6833	21.9254	22.5868	23.1638	22.8004	22.9668	3	4	4	3	2.44894	0.00690435	1.78622	0.029385
Q8K370	Acad10	ACD10_MOUSE	Acyl-CoA dehydrogenase family member 10	20.9723	17.081	21.6579	21.1182	21.5563	21.234	21.2068	21.0514	21.3715	21.0296	21.203	21.6209	21.0748	21.1462									flavin adenine dinucleotide binding;hydrolase activity;oxidoreductase activity, acting on the CH-CH group of donors	mitochondrion	Lipid metabolism		Acyl-CoA_dh_1;Acyl-CoA_dh_M;Acyl-CoA_dh_N;APH	Mitochondrial Fatty Acid Beta-Oxidation		0.000127535	0.000152788	5	21.8415	NaN	21.3151	21.2788	21.1639	21.2806	2	4	4	3	0.413845	0.12047	0.360003	0.250882
Q80XL6	Acad11	ACD11_MOUSE	Acyl-CoA dehydrogenase family member 11	17.2088	19.6719	20.0281	19.7598	17.2759	16.8363	17.0113	20.6986	20.7475	20.9077	20.2309	19.4117	20.7576	17.1785	+		+			+		fatty acid beta-oxidation using acyl-CoA dehydrogenase	flavin adenine dinucleotide binding;long-chain-acyl-CoA dehydrogenase activity;medium-chain-acyl-CoA dehydrogenase activity;very-long-chain-acyl-CoA dehydrogenase activity	mitochondrial membrane;mitochondrion;nucleus;peroxisome	Lipid metabolism		Acyl-CoA_dh_1;Acyl-CoA_dh_M;Acyl-CoA_dh_N;APH		Cluster -4207	0.000127535	0.000152788	6	20.1511	21.4856	19.85	19.7598	20.6462	20.0846	2	1	4	2	1.19453	0.00831073	0.487036	0.151098
Q9D7B6	Acad8	ACAD8_MOUSE	Isobutyryl-CoA dehydrogenase, mitochondrial	23.8516	23.9964	23.9952	23.8915	23.9644	23.8224	23.7219	23.0221	22.9732	22.9605	22.9696	23.8215	22.9614	23.5654	+		+			+		lipid metabolic process;valine catabolic process	acyl-CoA dehydrogenase activity;flavin adenine dinucleotide binding	mitochondrion	Valine, leucine and isoleucine degradation	Metabolic pathways;Valine, leucine and isoleucine degradation	Acyl-CoA_dh_1;Acyl-CoA_dh_M;Acyl-CoA_dh_N		Cluster -4206	0.000127535	0.000152788	10	23.9469	22.3981	23.9477	23.85	22.9814	23.4494	3	4	4	3	3.46231	0.000993415	0.646572	0.580274
Q8JZN5	Acad9	ACAD9_MOUSE	Complex I assembly factor ACAD9, mitochondrial	24.7838	24.9852	24.8589	24.2625	24.6213	24.4549	24.355	23.6143	23.7187	23.5982	23.684	24.5723	23.9396	24.2191	+	+	+			+		long-chain fatty acid metabolic process;medium-chain fatty acid metabolic process;mitochondrial respiratory chain complex I assembly	fatty-acyl-CoA binding;flavin adenine dinucleotide binding;long-chain-acyl-CoA dehydrogenase activity;medium-chain-acyl-CoA dehydrogenase activity;very-long-chain-acyl-CoA dehydrogenase activity	dendrite;mitochondrial membrane;mitochondrion;nucleus	Mitochondrial biogenesis		Acyl-CoA_dh_1;Acyl-CoA_dh_M;Acyl-CoA_dh_N	Complex I biogenesis	Cluster -4206	0.000127535	0.000152788	19	24.6395	23.4775	24.8759	24.4234	23.6538	24.2437	3	4	4	3	4.58312	0.000747592	2.26108	0.0327988
P51174	Acadl	ACADL_MOUSE	Long-chain specific acyl-CoA dehydrogenase, mitochondrial	24.278	24.3843	24.4817	24.1424	24.272	24.3944	24.2451	23.2471	23.2047	23.2653	23.4061	24.3804	23.9066	24.0818	+		+		+	+		carnitine catabolic process;carnitine metabolic process, CoA-linked;cellular lipid catabolic process;fatty acid beta-oxidation using acyl-CoA dehydrogenase;fatty acid catabolic process;long-chain fatty acid catabolic process;negative regulation of fatty acid biosynthetic process;negative regulation of fatty acid oxidation;oxidation-reduction process;positive regulation of cold-induced thermogenes…	fatty-acyl-CoA binding;flavin adenine dinucleotide binding;long-chain-acyl-CoA dehydrogenase activity;palmitoyl-CoA oxidase activity	mitochondrial matrix;mitochondrial membrane;mitochondrion	Fatty acid degradation;PPAR signaling pathway	Fatty acid degradation;Fatty acid metabolism;Metabolic pathways;PPAR signaling pathway	Acyl-CoA_dh_1;Acyl-CoA_dh_M;Acyl-CoA_dh_N		Cluster -4206	0.000127535	0.000152788	15	24.5217	23.4492	24.3813	24.2635	23.2808	24.1229	3	4	4	3	5.5727	0.00105128	0.700633	0.513432
P45952	Acadm	ACADM_MOUSE	Medium-chain specific acyl-CoA dehydrogenase, mitochondrial	24.9777	24.8464	25.208	24.9439	25.0862	24.9536	24.9368	24.1264	24.0787	24.1122	24.0169	25.1005	23.8897	25.0024	+		+			+		cardiac muscle cell differentiation;carnitine biosynthetic process;carnitine metabolic process;carnitine metabolic process, CoA-linked;fatty acid beta-oxidation;fatty acid beta-oxidation using acyl-CoA dehydrogenase;glycogen biosynthetic process;heart development;liver development;medium-chain fatty acid catabolic process;medium-chain fatty acid metabolic process;organic acid metabolic process;ox…	acyl-CoA dehydrogenase activity;fatty-acyl-CoA binding;flavin adenine dinucleotide binding;identical protein binding;isomerase activity;medium-chain-acyl-CoA dehydrogenase activity	axon;mitochondrial matrix;mitochondrial membrane;mitochondrion;nuclear speck	Fatty acid degradation;PPAR signaling pathway;Valine, leucine and isoleucine degradation	Fatty acid degradation;Fatty acid metabolism;Metabolic pathways;PPAR signaling pathway;Valine, leucine and isoleucine degradation	Acyl-CoA_dh_1;Acyl-CoA_dh_M;Acyl-CoA_dh_N	Beta oxidation of decanoyl-CoA to octanoyl-CoA-CoA;Beta oxidation of octanoyl-CoA to hexanoyl-CoA;mitochondrial fatty acid beta-oxidation of unsaturated fatty acids	Cluster -4206	0.000127535	0.000152788	14	25.3718	24.0196	25.0107	24.9801	24.0836	24.6642	3	4	4	3	2.10668	0.00383256	0.0940978	0.89631
Q07417	Acads	ACADS_MOUSE	Short-chain specific acyl-CoA dehydrogenase, mitochondrial	21.4404	21.5209	21.7894	21.4689	21.6431	21.7288	21.0925	21.6558	21.9407	22.0423	21.9104	21.6359	21.7611	21.511								butyrate catabolic process;fatty acid beta-oxidation using acyl-CoA dehydrogenase;protein homotetramerization	acyl-CoA dehydrogenase activity;butyryl-CoA dehydrogenase activity;fatty-acyl-CoA binding;flavin adenine dinucleotide binding	mitochondrial matrix;mitochondrial membrane;mitochondrion;nucleoplasm	beta-Alanine metabolism;Butanoate metabolism;Fatty acid degradation;Propanoate metabolism;Valine, leucine and isoleucine degradation	beta-Alanine metabolism;Butanoate metabolism;Carbon metabolism;Fatty acid degradation;Fatty acid metabolism;Metabolic pathways;Propanoate metabolism;Valine, leucine and isoleucine degradation	Acyl-CoA_dh_1;Acyl-CoA_dh_M;Acyl-CoA_dh_N	Beta oxidation of butanoyl-CoA to acetyl-CoA;Beta oxidation of hexanoyl-CoA to butanoyl-CoA		0.000127535	0.000152788	5	21.7323	21.5268	21.5836	21.4833	21.8873	21.636	3	4	4	3	1.02118	0.0693601	0.226207	0.688031
Q9DBL1	Acadsb	ACDSB_MOUSE	Short/branched chain specific acyl-CoA dehydrogenase, mitochondrial	23.862	23.9784	23.8072	23.5423	23.5511	23.6244	23.4831	23.2243	23.3614	23.4152	23.066	23.8162	23.5552	23.5812	+		+					acyl-CoA metabolic process;fatty acid metabolic process	acyl-CoA dehydrogenase activity;electron transfer activity;flavin adenine dinucleotide binding;short-branched-chain-acyl-CoA dehydrogenase activity	mitochondrial matrix;mitochondrion	Fatty acid degradation;Valine, leucine and isoleucine degradation	Fatty acid degradation;Fatty acid metabolism;Metabolic pathways;Valine, leucine and isoleucine degradation	Acyl-CoA_dh_1;Acyl-CoA_dh_M;Acyl-CoA_dh_N	Branched-chain amino acid catabolism	Cluster -4206	0.000127535	0.000152788	11	23.7535	23.1335	23.8825	23.5502	23.2667	23.6509	3	4	4	3	3.44516	0.00282054	2.08574	0.0762994
P50544	Acadvl	ACADV_MOUSE	Very long-chain specific acyl-CoA dehydrogenase, mitochondrial	23.3098	23.3198	23.5815	23.2735	23.3637	23.262	23.3233	23.5941	23.5546	23.6689	23.3853	23.3125	23.0758	23.1919	+							epithelial cell differentiation;fatty acid beta-oxidation;fatty acid beta-oxidation using acyl-CoA dehydrogenase;fatty acid catabolic process;negative regulation of fatty acid biosynthetic process;negative regulation of fatty acid oxidation;regulation of cholesterol metabolic process;response to cold;temperature homeostasis	acyl-CoA dehydrogenase activity;fatty-acyl-CoA binding;flavin adenine dinucleotide binding;long-chain-acyl-CoA dehydrogenase activity;very-long-chain-acyl-CoA dehydrogenase activity	cytosol;mitochondrial inner membrane;mitochondrial membrane;mitochondrial nucleoid;mitochondrion;nucleolus;nucleus	Fatty acid degradation	Fatty acid degradation;Fatty acid metabolism;Metabolic pathways	Acyl-CoA_dh_1;Acyl-CoA_dh_M;Acyl-CoA_dh_N	Beta oxidation of palmitoyl-CoA to myristoyl-CoA	Cluster -4207	0.000127535	0.000152788	19	23.2747	22.9031	23.4037	23.3056	23.5507	23.1934	3	4	4	3	1.98723	0.0305439	0.413508	0.630754
Q6ZQK5	Acap2	ACAP2_MOUSE	Arf-GAP with coiled-coil, ANK repeat and PH domain-containing protein 2	20.3439	20.3164	19.9079	19.9972	20.0613	19.6575	19.8004	20.0263	20.3753	20.3911	20.1982	20.0956	20.6998	19.5389								actin filament-based process;cellular response to nerve growth factor stimulus;endocytic recycling;protein localization to endosome	GTPase activator activity;metal ion binding;phosphatidylinositol-3,5-bisphosphate binding;Rab GTPase binding	endosome membrane;ruffle	Endocytosis;Exosome;Membrane trafficking	Endocytosis	Ank_2;ArfGap;PH			0.000127535	0.000152788	8	19.8467	19.544	20.1894	19.8791	20.2477	20.1114	3	4	4	3	0.380002	0.274391	0.834022	0.208415
Q8QZT1	Acat1	THIL_MOUSE	Acetyl-CoA acetyltransferase, mitochondrial	25.7027	25.8179	25.8515	25.5414	25.5089	25.5254	25.478	25.7681	25.8168	25.6654	25.748	25.8174	25.0241	25.4058								acetyl-CoA biosynthetic process;acetyl-CoA catabolic process;adipose tissue development;brain development;coenzyme A biosynthetic process;coenzyme A metabolic process;fatty acid beta-oxidation;isoleucine catabolic process;ketone body catabolic process;liver development;metanephric proximal convoluted tubule development;propionyl-CoA biosynthetic process;protein homooligomerization;response to hor…	acetyl-CoA C-acetyltransferase activity;acetyl-CoA C-acyltransferase activity;carbon-carbon lyase activity;coenzyme binding;enzyme binding;ligase activity, forming carbon-carbon bonds;metal ion binding;protein homodimerization activity	mitochondrial inner membrane;mitochondrial matrix;mitochondrion	Butanoate metabolism;Exosome;Fatty acid degradation;Glyoxylate and dicarboxylate metabolism;Lysine degradation;Propanoate metabolism;Pyruvate metabolism;Synthesis and degradation of ketone bodies;Terpenoid backbone biosynthesis;Tryptophan metabolism;Valine, leucine and isoleucine degradation	Butanoate metabolism;Carbon metabolism;Fatty acid degradation;Fatty acid metabolism;Glyoxylate and dicarboxylate metabolism;Lysine degradation;Metabolic pathways;Propanoate metabolism;Pyruvate metabolism;Synthesis and degradation of ketone bodies;Terpenoid backbone biosynthesis;Tryptophan metabolism;Valine, leucine and isoleucine degradation	Thiolase_C;Thiolase_N	Branched-chain amino acid catabolism;Synthesis of Ketone Bodies;Utilization of Ketone Bodies		0.000127535	0.000152788	14	25.8504	24.1744	25.7907	25.5134	25.7496	25.4158	3	4	4	3	1.14269	0.0604988	1.73526	0.124793
Q8CAY6	Acat2	THIC_MOUSE	Acetyl-CoA acetyltransferase, cytosolic	24.1453	24.5032	24.7376	24.1439	24.2175	24.2374	24.2545	24.7931	24.719	24.6924	24.8062	24.249	23.9796	24.2564	+				+	+		fatty acid beta-oxidation;positive regulation of intestinal cholesterol absorption	acetyl-CoA C-acetyltransferase activity;acetyl-CoA C-acyltransferase activity	cytoplasm;cytosol;mitochondrion;nucleolus;nucleus	Butanoate metabolism;Exosome;Fat digestion and absorption;Fatty acid degradation;Glyoxylate and dicarboxylate metabolism;Lysine degradation;Propanoate metabolism;Pyruvate metabolism;Synthesis and degradation of ketone bodies;Terpenoid backbone biosynthesis;Tryptophan metabolism;Valine, leucine and isoleucine degradation	Butanoate metabolism;Carbon metabolism;Fat digestion and absorption;Fatty acid degradation;Fatty acid metabolism;Glyoxylate and dicarboxylate metabolism;Lysine degradation;Metabolic pathways;Propanoate metabolism;Pyruvate metabolism;Synthesis and degradation of ketone bodies;Terpenoid backbone biosynthesis;Tryptophan metabolism;Valine, leucine and isoleucine degradation	Thiolase_C;Thiolase_N	Cholesterol biosynthesis	Cluster -4207	0.000127535	0.000152788	9	24.361	23.4483	24.462	24.2133	24.7527	24.1617	3	4	4	3	2.80584	0.00385323	0.545887	0.35153
Q8BMP6	Acbd3	GCP60_MOUSE	Golgi resident protein GCP60	22.74	22.9043	22.8696	22.9665	22.9665	23.0118	23.0341	22.8336	22.9569	23.016	22.8838	23.132	22.8853	22.9719								steroid biosynthetic process	fatty-acyl-CoA binding;protein kinase A regulatory subunit binding	Golgi apparatus;Golgi membrane;mitochondrion			ACBP;GOLD_2			0.000127535	0.000152788	12	23.177	22.7148	22.838	22.9947	22.9225	22.9964	3	4	4	3	0.959003	0.335111	1.12215	0.369936
Q5XG73	Acbd5	ACBD5_MOUSE	Acyl-CoA-binding domain-containing protein 5	19.54	19.7596	19.6901	20.893	20.9757	20.9963	20.9021	19.9662	20.3279	19.8859	20.4421	21.1225	20.38	20.8237	+	+	+			+	+	autophagy of peroxisome	fatty-acyl-CoA binding;lipid binding	integral component of membrane;nucleoplasm;nucleus;peroxisomal membrane;peroxisome			ACBP	Peroxisomal lipid metabolism	Cluster -4193	0.000127535	0.000152788	5	19.2584	20.7171	19.6632	20.9418	20.1555	20.7754	3	4	4	3	3.96864	0.0007104	3.13663	0.0118198
Q9D061	Acbd6	ACBD6_MOUSE	Acyl-CoA-binding domain-containing protein 6	19.7684	20.7517	20.4483	21.2877	17.2759	20.5955	20.9806	20.5652	20.4812	20.2195	20.5314	20.9813	21.2869	21.0173					+				fatty-acyl-CoA binding;lipid binding	cytoplasm			ACBP;Ank_2	Mitochondrial Fatty Acid Beta-Oxidation		0.000127535	0.000152788	6	20.6623	20.7819	20.3228	20.9546	20.4493	21.0952	3	3	4	3	0.201084	0.338408	0.105591	0.717693
A2AIG8	Accs	1A1L1_MOUSE	1-aminocyclopropane-1-carboxylate synthase-like protein 1	17.2088	18.9192	16.8113	16.8263	17.2759	16.8363	17.0113	19.1985	19.5073	19.818	19.2919	17.1071	17.0743	17.1785	+		+		+	+		biosynthetic process	catalytic activity;identical protein binding;pyridoxal phosphate binding				Aminotran_1_2		Cluster -4207	0.000127535	0.000152788	4	NaN	NaN	18.9192	NaN	19.4539	NaN	1	0	4	0	3.56585	0.000778013	0.381098	0.287628
P09470	Ace	ACE_MOUSE	Angiotensin-converting enzyme	19.4395	19.6797	19.7509	19.269	19.0766	19.0209	19.3742	19.7244	19.5453	19.5056	19.6058	19.7315	19.2504	19.2822	+					+		amyloid-beta metabolic process;angiogenesis involved in coronary vascular morphogenesis;animal organ regeneration;arachidonic acid secretion;bradykinin catabolic process;cell proliferation in bone marrow;eating behavior;embryo development ending in birth or egg hatching;heart contraction;hormone catabolic process;kidney development;lung alveolus development;negative regulation of blood vessel dia…	actin binding;bradykinin receptor binding;carboxypeptidase activity;chloride ion binding;dipeptidyl-peptidase activity;drug binding;endopeptidase activity;exopeptidase activity;metallodipeptidase activity;metallopeptidase activity;mitogen-activated protein kinase binding;mitogen-activated protein kinase kinase binding;peptidase activity;peptidyl-dipeptidase activity;tripeptidyl-peptidase activity…	basal plasma membrane;brush border membrane;cytoplasm;endosome;external side of plasma membrane;extracellular exosome;extracellular space;integral component of membrane;lysosome;plasma membrane;sperm midpiece;vesicle	CD molecules;Chagas disease (American trypanosomiasis);Exosome;Hypertrophic cardiomyopathy (HCM);Peptidases;Renin secretion;Renin-angiotensin system	Chagas disease (American trypanosomiasis);Hypertrophic cardiomyopathy (HCM);Renin secretion;Renin-angiotensin system	Peptidase_M2	Metabolism of Angiotensinogen to Angiotensins	Cluster -4200	0.000127535	0.000152788	8	NaN	NaN	19.6234	19.1852	19.5953	19.4213	3	4	4	3	1.63757	0.0225648	1.68478	0.0574485
P21836	Ache	ACES_MOUSE	Acetylcholinesterase	22.0663	22.4608	22.115	21.7113	21.7078	21.8538	21.8332	21.3335	21.2944	21.3714	21.4857	22.0521	21.9025	21.6775	+		+			+		acetylcholine catabolic process;acetylcholine metabolic process;cell adhesion;choline metabolic process;neuron death;neurotransmitter receptor biosynthetic process;osteoblast development;positive regulation of axonogenesis;positive regulation of cold-induced thermogenesis;positive regulation of dendrite morphogenesis;protein tetramerization;receptor internalization;regulation of receptor recyclin…	acetylcholine binding;acetylcholinesterase activity;choline binding;cholinesterase activity;collagen binding;hydrolase activity;laminin binding;protein homodimerization activity;protein self-association;serine hydrolase activity	anchored component of membrane;axon;basement membrane;cell junction;cell surface;cytoplasm;dendrite;endoplasmic reticulum lumen;extracellular region;extracellular space;Golgi apparatus;membrane;neuromuscular junction;neuron projection;neuronal cell body;nuclear envelope;perinuclear region of cytoplasm;plasma membrane;postsynaptic membrane;presynaptic membrane;rough endoplasmic reticulum;synapse;s…	Cholinergic synapse;Glycerophospholipid metabolism;Glycosylphosphatidylinositol (GPI)-anchored proteins	Cholinergic synapse;Glycerophospholipid metabolism	AChE_tetra;COesterase	Neurotransmitter clearance;Synthesis of PC;Synthesis, secretion, and deacylation of Ghrelin	Cluster -4206	0.000127535	0.000152788	7	21.806	NaN	22.214	21.7765	21.3712	21.8774	3	4	4	3	3.89291	0.00118392	1.21692	0.0843424
Q9JIX8	Acin1	ACINU_MOUSE	Apoptotic chromatin condensation inducer in the nucleus	24.0936	22.6139	22.3835	23.7084	23.6753	23.3391	23.2685	23.5376	23.5279	23.41	23.5102	23.6212	23.8255	23.4061								apoptotic chromosome condensation;apoptotic process;erythrocyte differentiation;mRNA processing;negative regulation of mRNA splicing, via spliceosome;positive regulation of apoptotic process;positive regulation of monocyte differentiation;RNA splicing	nucleic acid binding	ASAP complex;cytosol;nuclear speck;nucleolus;nucleoplasm;nucleus;plasma membrane	Messenger RNA biogenesis;mRNA surveillance pathway;RNA transport;Spliceosome	mRNA surveillance pathway;RNA transport;Spliceosome	RSB_motif;SAP	Apoptotic cleavage of cellular proteins		0.000127535	0.000152788	38	22.6174	23.1679	23.0303	23.4978	23.4964	23.6176	3	4	4	3	0.383237	0.214284	0.321745	0.374056
Q91V92	Acly	ACLY_MOUSE	ATP-citrate synthase	26.1724	26.3167	25.933	26.1107	26.1974	26.216	26.1413	25.4824	25.4483	25.4185	25.468	26.2048	25.6812	26.1129	+		+			+		acetyl-CoA biosynthetic process;acetyl-CoA metabolic process;citrate metabolic process;fatty acid biosynthetic process;lipid biosynthetic process;oxaloacetate metabolic process	ATP binding;ATP citrate synthase activity;cofactor binding;metal ion binding	citrate lyase complex;cytosol;mitochondrion;nucleoplasm;plasma membrane	Citrate cycle (TCA cycle);Exosome	Citrate cycle (TCA cycle);Metabolic pathways	Citrate_bind;Citrate_synt;CoA_binding;Ligase_CoA	ChREBP activates metabolic gene expression;Fatty acyl-CoA biosynthesis;Neutrophil degranulation	Cluster -4206	0.000127535	0.000152788	35	25.866	24.6596	26.1407	26.1663	25.4543	25.9996	3	4	4	3	3.5928	0.00134743	0.0747973	0.915936
P28271	Aco1	ACOHC_MOUSE	Cytoplasmic aconitate hydratase	23.3132	23.4921	23.8886	23.3067	23.3359	23.5971	23.2833	23.7925	23.8502	23.9818	23.8786	23.1489	23.5641	23.5014	+					+		cellular iron ion homeostasis;citrate metabolic process;intestinal absorption;post-embryonic development;regulation of gene expression;regulation of translation;response to iron(II) ion;tricarboxylic acid cycle	3 iron, 4 sulfur cluster binding;4 iron, 4 sulfur cluster binding;aconitate hydratase activity;iron-responsive element binding;iron-sulfur cluster binding;metal ion binding;mRNA 5'-UTR binding;RNA binding	cytoplasm;cytosol;endoplasmic reticulum;Golgi apparatus;intracellular membrane-bounded organelle;mitochondrion	Citrate cycle (TCA cycle);Glyoxylate and dicarboxylate metabolism	2-Oxocarboxylic acid metabolism;Biosynthesis of amino acids;Carbon metabolism;Citrate cycle (TCA cycle);Glyoxylate and dicarboxylate metabolism;Metabolic pathways	Aconitase;Aconitase_C	Iron uptake and transport	Cluster -4207	0.000127535	0.000152788	26	23.553	22.6164	23.5646	23.3808	23.8758	23.4048	3	4	4	3	1.79057	0.014463	0.398251	0.478508
Q99KI0	Aco2	ACON_MOUSE	Aconitate hydratase, mitochondrial	28.1415	28.2367	28.1615	27.591	27.7659	27.7635	27.7063	26.8819	26.9162	26.9387	26.9303	27.8738	27.1318	27.6524	+	+	+			+		citrate metabolic process;isocitrate metabolic process;liver development;response to isolation stress;tricarboxylic acid cycle	3 iron, 4 sulfur cluster binding;4 iron, 4 sulfur cluster binding;aconitate hydratase activity;iron ion binding	cytosol;mitochondrion;myelin sheath	Citrate cycle (TCA cycle);Glyoxylate and dicarboxylate metabolism	2-Oxocarboxylic acid metabolism;Biosynthesis of amino acids;Carbon metabolism;Citrate cycle (TCA cycle);Glyoxylate and dicarboxylate metabolism;Metabolic pathways	Aconitase;Aconitase_C	Citric acid cycle (TCA cycle)	Cluster -4206	0.000127535	0.000152788	34	28.0115	26.2993	28.1799	27.7067	26.9168	27.5527	3	4	4	3	4.61177	0.000762295	3.60424	0.0247865
Q8VHQ9	Acot11	ACO11_MOUSE	Acyl-coenzyme A thioesterase 11	22.6656	22.5522	22.5807	23.423	23.3613	23.5107	23.3582	22.2855	22.136	22.111	22.2625	23.394	23.5354	23.4288	+	+	+		+	+	+	acyl-CoA metabolic process;fatty acid metabolic process;intracellular signal transduction;negative regulation of cold-induced thermogenesis;palmitic acid biosynthetic process;response to cold;response to temperature stimulus	acyl-CoA hydrolase activity;carboxylic ester hydrolase activity;fatty-acyl-CoA binding;lipid binding;long-chain fatty acyl-CoA binding;palmitoyl-CoA hydrolase activity	cytosol	Lipid biosynthesis proteins		4HBT;START	Mitochondrial Fatty Acid Beta-Oxidation	Cluster -4206	0.000127535	0.000152788	12	22.4911	22.1826	22.5995	23.4133	22.1988	23.4528	3	4	4	3	8.96427	0.00112903	4.74094	0.0117285
Q9CQR4	Acot13	ACO13_MOUSE	Acyl-coenzyme A thioesterase 13	24.6563	24.6597	25.1168	25.118	25.2004	24.9892	25.2496	23.6822	23.4346	23.3556	23.6374	25.1291	24.4486	25.1247	+		+		+	+		negative regulation of cold-induced thermogenesis;protein homotetramerization	acyl-CoA hydrolase activity	cytosol;mitochondrion;nucleus;spindle	Lipid biosynthesis proteins		4HBT	Mitochondrial Fatty Acid Beta-Oxidation	Cluster -4206	0.000127535	0.000152788	3	25.1226	NaN	24.811	25.1393	23.5274	24.9008	3	4	4	3	4.97363	0.00120446	0.814467	0.198198
Q9QYR9	Acot2	ACOT2_MOUSE	Acyl-coenzyme A thioesterase 2, mitochondrial	19.495	19.6645	19.7362	19.4116	19.197	19.4556	19.5762	19.114	19.0193	19.1714	19.1114	19.8069	19.7717	19.5584	+		+		+			acyl-CoA metabolic process;fatty acid metabolic process;long-chain fatty acid metabolic process;response to hypoxia;very long-chain fatty acid catabolic process;very long-chain fatty acid metabolic process	acyl-CoA hydrolase activity;carboxylic ester hydrolase activity;myristoyl-CoA hydrolase activity;palmitoyl-CoA hydrolase activity;signaling receptor binding	mitochondrial matrix;mitochondrion	Biosynthesis of unsaturated fatty acids;Fatty acid elongation;Lipid biosynthesis proteins;Ovarian steroidogenesis	Biosynthesis of unsaturated fatty acids;Fatty acid elongation;Metabolic pathways;Ovarian steroidogenesis	BAAT_C;Bile_Hydr_Trans	Mitochondrial Fatty Acid Beta-Oxidation;Peroxisomal protein import	Cluster -4206	0.000127535	0.000152788	6	19.9219	20.579	19.6319	19.4101	19.104	19.7124	3	4	4	3	3.53338	0.00230453	1.03307	0.269546
Q91V12	Acot7	BACH_MOUSE	Cytosolic acyl coenzyme A thioester hydrolase	25.4536	25.9334	26.1756	25.3176	25.4755	25.4102	25.3903	25.4146	25.4136	25.2914	25.4849	25.2857	25.5061	25.4957	+							acyl-CoA metabolic process;coenzyme A biosynthetic process;fatty acid catabolic process;long-chain fatty-acyl-CoA catabolic process;medium-chain fatty acid biosynthetic process;medium-chain fatty-acyl-CoA catabolic process;palmitic acid biosynthetic process	acyl-CoA hydrolase activity;carboxylic ester hydrolase activity;fatty-acyl-CoA binding;identical protein binding;long-chain fatty acyl-CoA binding;myristoyl-CoA hydrolase activity;palmitoyl-CoA hydrolase activity;protein homodimerization activity	cell body;cytosol;neuron projection;nucleoplasm	Biosynthesis of unsaturated fatty acids;Exosome;Fatty acid elongation;Lipid biosynthesis proteins	Biosynthesis of unsaturated fatty acids;Fatty acid elongation	4HBT	Mitochondrial Fatty Acid Beta-Oxidation	Cluster -4206	0.000127535	0.000152788	13	25.1204	24.3715	25.8542	25.3984	25.4011	25.4292	3	4	4	3	1.57558	0.0237964	0.790809	0.13914
P58137	Acot8	ACOT8_MOUSE	Acyl-coenzyme A thioesterase 8	20.1551	17.081	20.4924	20.1585	19.5644	20.2325	20.2963	19.7439	19.8357	19.7207	20.0917	20.5187	20.2987	19.9212								acyl-CoA metabolic process;dicarboxylic acid catabolic process;fatty acid catabolic process;negative regulation of CD4 biosynthetic process;peroxisome fission	acyl-CoA hydrolase activity;carboxylic ester hydrolase activity;choloyl-CoA hydrolase activity;medium-chain acyl-CoA hydrolase activity;palmitoyl-CoA hydrolase activity;signaling receptor binding	mitochondrion;peroxisomal matrix;peroxisome	Peroxisome;Primary bile acid biosynthesis	Metabolic pathways;Peroxisome;Primary bile acid biosynthesis		alpha-linolenic acid (ALA) metabolism;Beta-oxidation of pristanoyl-CoA;Beta-oxidation of very long chain fatty acids;Peroxisomal protein import;Synthesis of bile acids and bile salts via 7alpha-hydroxycholesterol		0.000127535	0.000152788	5	NaN	21.4302	20.3238	20.0629	19.848	20.2462	2	4	4	3	0.267038	0.256152	0.275764	0.37236
Q9R0X4	Acot9	ACOT9_MOUSE	Acyl-coenzyme A thioesterase 9, mitochondrial	22.3698	22.5525	22.4558	21.9975	22.1474	22.4501	22.2226	21.6577	21.6492	21.5993	21.647	22.2634	21.7251	22.3502	+		+			+		acyl-CoA metabolic process	acetyl-CoA hydrolase activity;acyl-CoA hydrolase activity;carboxylic ester hydrolase activity	mitochondrion	Lipid biosynthesis proteins			Mitochondrial Fatty Acid Beta-Oxidation	Cluster -4206	0.000127535	0.000152788	5	22.0623	21.6118	22.4594	22.2044	21.6383	22.1129	3	4	4	3	2.9239	0.00236916	1.15216	0.206016
Q9R0H0	Acox1	ACOX1_MOUSE	Peroxisomal acyl-coenzyme A oxidase 1	22.3381	22.2924	22.3352	22.2398	22.1036	21.9509	21.9795	21.9937	21.9717	21.9133	21.9486	22.5197	22.5477	21.8771			+					cholesterol homeostasis;fatty acid beta-oxidation;fatty acid beta-oxidation using acyl-CoA oxidase;fatty acid oxidation;generation of precursor metabolites and energy;lipid homeostasis;lipid metabolic process;peroxisome fission;prostaglandin metabolic process;spermatogenesis;very long-chain fatty acid metabolic process	acyl-CoA oxidase activity;FAD binding;fatty acid binding;flavin adenine dinucleotide binding;palmitoyl-CoA oxidase activity;PDZ domain binding;protein homodimerization activity;protein N-terminus binding;signaling receptor binding	cytoplasm;cytosol;intracellular membrane-bounded organelle;mitochondrion;nucleolus;nucleoplasm;nucleus;peroxisomal membrane;peroxisome;plasma membrane	alpha-Linolenic acid metabolism;beta-Alanine metabolism;Biosynthesis of unsaturated fatty acids;cAMP signaling pathway;Fatty acid degradation;Peroxisome;PPAR signaling pathway;Propanoate metabolism	alpha-Linolenic acid metabolism;beta-Alanine metabolism;Biosynthesis of unsaturated fatty acids;cAMP signaling pathway;Carbon metabolism;Fatty acid degradation;Fatty acid metabolism;Metabolic pathways;Peroxisome;PPAR signaling pathway;Propanoate metabolism	ACOX;Acyl-CoA_dh_M;Acyl-CoA_ox_N	alpha-linolenic acid (ALA) metabolism;Beta-oxidation of very long chain fatty acids;Peroxisomal protein import		0.000127535	0.000152788	15	22.2969	21.9521	22.3219	22.0684	21.9568	22.3149	3	4	4	3	1.19195	0.0532319	1.54932	0.161225
Q9EPL9	Acox3	ACOX3_MOUSE	Peroxisomal acyl-coenzyme A oxidase 3	19.9837	19.7766	20.4245	19.7182	19.7322	20.4144	19.783	19.9958	19.9377	20.1393	19.9054	20.2152	20.6638	20.2601								fatty acid beta-oxidation;fatty acid beta-oxidation using acyl-CoA oxidase;lipid homeostasis	acyl-CoA oxidase activity;FAD binding;fatty acid binding;flavin adenine dinucleotide binding;pristanoyl-CoA oxidase activity;signaling receptor binding	mitochondrion;peroxisomal matrix;peroxisome	alpha-Linolenic acid metabolism;beta-Alanine metabolism;Biosynthesis of unsaturated fatty acids;cAMP signaling pathway;Fatty acid degradation;Peroxisome;PPAR signaling pathway;Propanoate metabolism	alpha-Linolenic acid metabolism;beta-Alanine metabolism;Biosynthesis of unsaturated fatty acids;cAMP signaling pathway;Carbon metabolism;Fatty acid degradation;Fatty acid metabolism;Metabolic pathways;Peroxisome;PPAR signaling pathway;Propanoate metabolism	ACOX;Acyl-CoA_dh_1;Acyl-CoA_dh_M	Beta-oxidation of pristanoyl-CoA;Peroxisomal protein import		0.000127535	0.000152788	8	19.474	NaN	20.0616	19.912	19.9946	20.3797	3	4	4	3	0.720981	0.109587	0.233032	0.618018
Q9D358	Acp1	PPAC_MOUSE	Low molecular weight phosphotyrosine protein phosphatase	17.2088	21.6216	22.8841	22.7368	22.9446	22.8343	22.968	23.0908	22.7733	22.4265	22.802	22.9741	22.1356	23.2071	+								acid phosphatase activity;non-membrane spanning protein tyrosine phosphatase activity;phosphatase activity;protein tyrosine phosphatase activity	cytoplasm;cytoplasmic side of plasma membrane;cytosol;sarcolemma	Adherens junction;Protein phosphatases and associated proteins;Riboflavin metabolism;Thiamine metabolism	Adherens junction;Metabolic pathways;Riboflavin metabolism;Thiamine metabolism	LMWPc		Cluster -4205	0.000127535	0.000152788	3	NaN	23.3461	22.2528	22.8709	22.7731	22.7723	2	4	4	3	0.789963	0.0257272	0.504341	0.11801
P24638	Acp2	PPAL_MOUSE	Lysosomal acid phosphatase	21.9459	21.7446	22.0569	20.9236	21.0754	21.2875	20.947	21.4282	21.9761	21.8205	21.7364	21.3082	21.6985	21.382	+	+				+		autophagic cell death;lysosome organization;response to organic substance;skeletal system development	acid phosphatase activity;phosphoprotein phosphatase activity;phosphotyrosine residue binding	cytoplasmic vesicle;integral component of membrane;lysosomal lumen;lysosomal membrane;lysosome;neuron projection	Lysosome;Riboflavin metabolism	Lysosome;Metabolic pathways;Riboflavin metabolism	His_Phos_2		Cluster -4200	0.000127535	0.000152788	7	21.826	NaN	21.9158	21.0584	21.7403	21.4629	3	4	4	3	3.11379	0.00163243	2.87147	0.0120252
Q8BP40	Acp6	PPA6_MOUSE	Lysophosphatidic acid phosphatase type 6	21.0023	20.8022	20.6714	20.6593	20.5358	20.551	20.7972	19.7756	20.2104	19.6379	20.1604	20.964	20.5993	20.711	+		+		+	+		hematopoietic progenitor cell differentiation;lysobisphosphatidic acid metabolic process;phospholipid metabolic process	acid phosphatase activity;lysophosphatidic acid phosphatase activity	cytoplasm;mitochondrion	Enzymes with EC numbers		His_Phos_2	Synthesis of PA	Cluster -4206	0.000127535	0.000152788	6	21.4045	NaN	20.8253	20.6358	19.9461	20.7581	3	4	4	3	3.28375	0.0013124	0.743965	0.363713
Q8VCW8	Acsf2	ACSF2_MOUSE	Medium-chain acyl-CoA ligase ACSF2, mitochondrial	22.7018	22.5369	22.9396	22.9562	23.1281	22.9204	23.0918	21.8287	21.8253	21.5567	21.8614	23.0735	23.0096	22.8109	+		+		+	+		fatty acid metabolic process	ATP binding;ligase activity	mitochondrion	Lipid biosynthesis proteins		AMP-binding;AMP-binding_C	Mitochondrial Fatty Acid Beta-Oxidation	Cluster -4206	0.000127535	0.000152788	12	22.4513	22.2338	22.7261	23.0241	21.768	22.9647	3	4	4	3	6.04665	0.00149057	0.962748	0.189058
Q3URE1	Acsf3	ACSF3_MOUSE	Malonate--CoA ligase ACSF3, mitochondrial	22.2977	22.5616	22.4543	21.7926	21.9503	22.0249	22.0213	21.4231	21.4161	21.5929	21.5607	22.2368	21.8105	21.9697	+	+	+			+		fatty acid biosynthetic process;fatty acid metabolic process;malonate catabolic process	acid-thiol ligase activity;ATP binding;malonyl-CoA synthetase activity;very long-chain fatty acid-CoA ligase activity	mitochondrion	Fatty acid biosynthesis;Valine, leucine and isoleucine degradation	Fatty acid biosynthesis;Fatty acid metabolism;Metabolic pathways;Valine, leucine and isoleucine degradation	AMP-binding;AMP-binding_C	Synthesis of very long-chain fatty acyl-CoAs	Cluster -4206	0.000127535	0.000152788	18	22.3096	20.7523	22.4379	21.9473	21.4982	22.0056	3	4	4	3	4.39416	0.00069802	2.15206	0.0303555
P41216	Acsl1	ACSL1_MOUSE	Long-chain-fatty-acid--CoA ligase 1	22.7927	22.9557	22.6296	22.893	23.0727	22.9117	22.6841	22.5332	22.6184	22.4881	22.4014	22.9512	22.0979	22.7095						+		adiponectin-activated signaling pathway;fatty acid metabolic process;fatty acid transport;lipid biosynthetic process;long-chain fatty acid import;long-chain fatty acid metabolic process;long-chain fatty-acyl-CoA biosynthetic process;positive regulation of cold-induced thermogenesis;positive regulation of protein serine/threonine kinase activity;response to drug;response to nutrient;response to ol…	ATP binding;decanoate-CoA ligase activity;long-chain fatty acid-CoA ligase activity	endoplasmic reticulum;endoplasmic reticulum membrane;integral component of membrane;mitochondrial outer membrane;mitochondrion;peroxisomal membrane;plasma membrane	Adipocytokine signaling pathway;Exosome;Fatty acid biosynthesis;Fatty acid degradation;Ferroptosis;Lipid biosynthesis proteins;Peroxisome;PPAR signaling pathway;Thermogenesis	Adipocytokine signaling pathway;Fatty acid biosynthesis;Fatty acid degradation;Fatty acid metabolism;Ferroptosis;Metabolic pathways;Peroxisome;PPAR signaling pathway;Thermogenesis	AMP-binding;AMP-binding_C	alpha-linolenic acid (ALA) metabolism;Linoleic acid (LA) metabolism;Synthesis of very long-chain fatty acyl-CoAs		0.000127535	0.000152788	16	22.8964	21.7184	22.7927	22.8904	22.5103	22.5862	3	4	4	3	0.813112	0.100198	0.328979	0.647607
Q9CZW4	Acsl3	ACSL3_MOUSE	Fatty acid CoA ligase Acsl3	23.157	23.2421	23.3336	23.2834	23.3314	23.6488	23.3761	23.5117	23.5322	23.5434	23.4395	23.6614	23.8252	23.5984	+							brain development;fatty acid biosynthetic process;long-chain fatty acid import;positive regulation of Golgi to plasma membrane protein transport;positive regulation of phosphatidylcholine biosynthetic process;positive regulation of secretion;response to nutrient;response to organic cyclic compound;very-low-density lipoprotein particle assembly	ATP binding;decanoate-CoA ligase activity;long-chain fatty acid-CoA ligase activity;protein domain specific binding;protein kinase binding	endoplasmic reticulum;endoplasmic reticulum membrane;Golgi apparatus;integral component of membrane;lipid droplet;mitochondrial outer membrane;perinuclear region of cytoplasm;peroxisomal membrane	Adipocytokine signaling pathway;Exosome;Fatty acid biosynthesis;Fatty acid degradation;Ferroptosis;Lipid biosynthesis proteins;Peroxisome;PPAR signaling pathway;Thermogenesis	Adipocytokine signaling pathway;Fatty acid biosynthesis;Fatty acid degradation;Fatty acid metabolism;Ferroptosis;Metabolic pathways;Peroxisome;PPAR signaling pathway;Thermogenesis	AMP-binding	Synthesis of very long-chain fatty acyl-CoAs	Cluster -4205	0.000127535	0.000152788	16	22.8915	23.2659	23.2443	23.4099	23.5067	23.695	3	4	4	3	2.3427	0.0156593	0.824042	0.388036
Q9QUJ7	Acsl4	ACSL4_MOUSE	Long-chain-fatty-acid--CoA ligase 4	20.8981	17.081	20.6898	20.7974	20.8752	20.4121	20.9504	20.2947	19.9547	20.1745	20.2574	21.0992	20.5089	20.6585						+		dendritic spine development;embryonic process involved in female pregnancy;fatty acid transport;lipid biosynthetic process;lipid metabolic process;long-chain fatty-acyl-CoA biosynthetic process;negative regulation of prostaglandin secretion;neuron differentiation;positive regulation of cell growth;regulation of fatty acid metabolic process;response to interleukin-15;response to nutrient;triglycer…	arachidonate-CoA ligase activity;ATP binding;decanoate-CoA ligase activity;long-chain fatty acid-CoA ligase activity;very long-chain fatty acid-CoA ligase activity	cytoplasm;endoplasmic reticulum membrane;integral component of membrane;lipid droplet;mitochondria-associated endoplasmic reticulum membrane;mitochondrial membrane;mitochondrial outer membrane;mitochondrion;neuronal cell body;peroxisomal membrane;peroxisome	Adipocytokine signaling pathway;Exosome;Fatty acid biosynthesis;Fatty acid degradation;Ferroptosis;Lipid biosynthesis proteins;Peroxisome;PPAR signaling pathway;Thermogenesis	Adipocytokine signaling pathway;Fatty acid biosynthesis;Fatty acid degradation;Fatty acid metabolism;Ferroptosis;Metabolic pathways;Peroxisome;PPAR signaling pathway;Thermogenesis	AMP-binding	Synthesis of very long-chain fatty acyl-CoAs		0.000127535	0.000152788	5	NaN	NaN	20.794	20.7588	20.1703	20.7555	2	4	4	3	0.403858	0.131983	0.362134	0.256692
Q91WC3	Acsl6	ACSL6_MOUSE	Long-chain-fatty-acid--CoA ligase 6	25.527	25.0744	24.9353	25.0826	25.0535	25.041	24.9686	24.2761	24.1946	24.2866	24.043	25.3101	24.2436	24.883	+		+			+		fatty acid transport;long-chain fatty acid metabolic process;long-chain fatty-acyl-CoA biosynthetic process;neuroblast proliferation;phospholipid biosynthetic process;positive regulation of neuron projection development;positive regulation of plasma membrane long-chain fatty acid transport;triglyceride biosynthetic process	ATP binding;decanoate-CoA ligase activity;enzyme binding;long-chain fatty acid-CoA ligase activity;protein homodimerization activity	endoplasmic reticulum membrane;integral component of membrane;membrane;mitochondrial outer membrane;mitochondrion;nucleus;peroxisomal membrane	Adipocytokine signaling pathway;Exosome;Fatty acid biosynthesis;Fatty acid degradation;Ferroptosis;Lipid biosynthesis proteins;Peroxisome;PPAR signaling pathway;Thermogenesis	Adipocytokine signaling pathway;Fatty acid biosynthesis;Fatty acid degradation;Fatty acid metabolism;Ferroptosis;Metabolic pathways;Peroxisome;PPAR signaling pathway;Thermogenesis	AMP-binding	Synthesis of very long-chain fatty acyl-CoAs	Cluster -4206	0.000127535	0.000152788	29	25.0229	23.6104	25.1789	25.0364	24.2001	24.8122	3	4	4	3	2.3889	0.00274225	0.292895	0.595961
Q9QXG4	Acss2	ACSA_MOUSE	Acetyl-coenzyme A synthetase, cytoplasmic	22.3318	22.576	22.8064	22.7599	22.7585	22.8251	22.6404	22.4553	22.5695	22.613	22.4642	22.6178	22.5033	22.9989								acetate biosynthetic process;acetyl-CoA biosynthetic process;acetyl-CoA biosynthetic process from acetate;lipid biosynthetic process;propionate biosynthetic process	acetate-CoA ligase activity;AMP binding;ATP binding	cytoplasm;cytosol;intracellular membrane-bounded organelle;nucleoplasm	Glycolysis / Gluconeogenesis;Glyoxylate and dicarboxylate metabolism;Lipid biosynthesis proteins;Propanoate metabolism;Pyruvate metabolism	Carbon metabolism;Glycolysis / Gluconeogenesis;Glyoxylate and dicarboxylate metabolism;Metabolic pathways;Propanoate metabolism;Pyruvate metabolism	ACAS_N;AMP-binding;AMP-binding_C	Ethanol oxidation;Transcriptional activation of mitochondrial biogenesis		0.000127535	0.000152788	14	22.9672	20.5588	22.5714	22.746	22.5255	22.7067	3	4	4	3	0.549795	0.295184	0.481581	0.458796
Q8BFZ3	Actbl2	ACTBL_MOUSE	Beta-actin-like protein 2	25.7826	25.9639	26.3411	25.7371	25.8601	25.4959	25.5223	25.8257	25.847	25.671	25.1757	25.824	25.9505	25.5096									ATP binding	cytoplasm;cytoskeleton;glutamatergic synapse;synapse			Actin			0.000127535	0.000152788	3	24.8559	27.3485	26.0292	25.6539	25.6299	25.7614	3	4	4	3	0.633414	0.148571	0.873836	0.154607
Q9Z2N8	Actl6a	ACL6A_MOUSE	Actin-like protein 6A	23.9619	24.0573	24.1824	24.1208	24.2232	24.2033	24.1912	24.0932	23.9942	23.9731	24.1156	24.106	23.766	24.2579								ATP-dependent chromatin remodeling;blastocyst formation;chromatin remodeling;DNA recombination;DNA repair;histone H2A acetylation;histone H4 acetylation;nervous system development;neural retina development;regulation of growth;spinal cord development	chromatin binding	Ino80 complex;npBAF complex;NuA4 histone acetyltransferase complex;nucleoplasm;nucleus;plasma membrane;SWI/SNF complex	Chromosome and associated proteins;Exosome;Hepatocellular carcinoma;Thermogenesis;Transcription machinery	Hepatocellular carcinoma;Thermogenesis	Actin	DNA Damage Recognition in GG-NER;RMTs methylate histone arginines;RUNX1 interacts with co-factors whose precise effect on RUNX1 targets is not known;UCH proteinases		0.000127535	0.000152788	9	24.1514	23.4262	24.0672	24.1846	24.044	24.0433	3	4	4	3	0.3694	0.541123	0.700928	0.519719
Q99MR0	Actl6b	ACL6B_MOUSE	Actin-like protein 6B	20.6284	20.992	21.0693	21.5393	21.5841	21.175	21.7881	21.6902	21.6722	21.8538	21.8184	21.3276	21.8259	21.5388	+	+	+					chromatin assembly or disassembly;chromatin remodeling;nervous system development;spinal cord development		nBAF complex;nucleolus;nucleus;SWI/SNF complex	Chromosome and associated proteins;Hepatocellular carcinoma;Thermogenesis;Transcription machinery	Hepatocellular carcinoma;Thermogenesis	Actin	RMTs methylate histone arginines;RUNX1 interacts with co-factors whose precise effect on RUNX1 targets is not known	Cluster -4205	0.000127535	0.000152788	5	NaN	NaN	20.8965	21.5216	21.7587	21.5641	3	4	4	3	2.61492	0.0029725	1.64696	0.030037
Q7TPR4	Actn1	ACTN1_MOUSE	Alpha-actinin-1	22.7723	22.6016	22.3728	22.3305	22.4232	22.3718	22.4444	22.3958	22.312	22.2627	22.3564	22.7902	22.7546	22.4922	+							actin crosslink formation;actin filament bundle assembly;actin filament network formation;actin filament organization;cortical cytoskeleton organization;focal adhesion assembly;negative regulation of cellular component movement;platelet formation;platelet morphogenesis	actin filament binding;calcium ion binding;double-stranded RNA binding;integrin binding;ion channel binding;nuclear receptor transcription coactivator activity;protein domain specific binding;protein homodimerization activity;structural constituent of postsynapse;vinculin binding	actin filament;brush border;cell projection;cell-cell junction;cortical cytoskeleton;cytoplasm;dendritic spine;dense core granule membrane;fascia adherens;focal adhesion;glutamatergic synapse;intracellular;nucleus;plasma membrane;ruffle;sarcomere;secretory granule;stress fiber;Z disc	Adherens junction;Amoebiasis;Cytoskeleton proteins;Exosome;Focal adhesion;Leukocyte transendothelial migration;Membrane trafficking;Regulation of actin cytoskeleton;Systemic lupus erythematosus;Tight junction;Viral carcinogenesis	Adherens junction;Amoebiasis;Focal adhesion;Leukocyte transendothelial migration;Regulation of actin cytoskeleton;Systemic lupus erythematosus;Tight junction;Viral carcinogenesis	CH;EFhand_Ca_insen;Spectrin	Platelet degranulation;Regulation of cytoskeletal remodeling and cell spreading by IPP complex components	Cluster -4197	0.000127535	0.000152788	16	22.2575	23.4682	22.5822	22.3925	22.3317	22.679	3	4	4	3	1.86387	0.0307141	0.620892	0.395126
P57780	Actn4	ACTN4_MOUSE	Alpha-actinin-4	25.1363	25.1927	25.0561	24.923	24.8281	24.811	24.7697	24.7045	24.7251	24.6327	24.6837	25.1382	25.4654	24.8259	+		+					actin filament bundle assembly;bicellular tight junction assembly;negative regulation of cellular component movement;negative regulation of substrate adhesion-dependent cell spreading;peroxisome proliferator activated receptor signaling pathway;positive regulation of cell migration;positive regulation of cellular component movement;positive regulation of NIK/NF-kappaB signaling;positive regulatio…	actin filament binding;calcium ion binding;chromatin DNA binding;ion channel binding;nuclear hormone receptor binding;nuclear receptor transcription coactivator activity;nucleoside binding;protein homodimerization activity;protein N-terminus binding;protein-containing complex binding;retinoic acid receptor binding;RNA polymerase II regulatory region sequence-specific DNA binding;transcription coa…	brush border;cell-cell junction;cortical cytoskeleton;cytoplasm;cytosol;intracellular;neuron projection;nuclear body;nucleus;perinuclear region of cytoplasm;protein-containing complex;pseudopodium;ribonucleoprotein complex;stress fiber;Z disc	Adherens junction;Amoebiasis;Cytoskeleton proteins;Exosome;Focal adhesion;Leukocyte transendothelial migration;Membrane trafficking;Regulation of actin cytoskeleton;Systemic lupus erythematosus;Tight junction;Viral carcinogenesis	Adherens junction;Amoebiasis;Focal adhesion;Leukocyte transendothelial migration;Regulation of actin cytoskeleton;Systemic lupus erythematosus;Tight junction;Viral carcinogenesis	CH;EFhand_Ca_insen;Spectrin	Platelet degranulation	Cluster -4197	0.000127535	0.000152788	25	25.0156	25.6624	25.1284	24.8329	24.6865	25.1432	3	4	4	3	2.21315	0.0102676	2.44336	0.0863862
Q9QZB7	Actr10	ARP10_MOUSE	Actin-related protein 10	24.1483	23.6454	23.376	23.0644	23.3627	23.2731	23.191	23.125	23.3338	23.296	22.9456	23.2794	23.1163	23.1176	+		+					microtubule-based movement		cytoplasm;dynactin complex	Chromosome and associated proteins;Cytoskeleton proteins		Actin	COPI-independent Golgi-to-ER retrograde traffic;COPI-mediated anterograde transport;HSP90 chaperone cycle for steroid hormone receptors (SHR);MHC class II antigen presentation;Neutrophil degranulation	Cluster -4206	0.000127535	0.000152788	15	23.4471	23.3368	23.7232	23.2228	23.1751	23.1711	3	4	4	3	1.59387	0.0169054	0.825795	0.11859
P61164	Actr1a	ACTZ_MOUSE	Alpha-centractin	23.6196	23.6105	23.6257	23.5475	23.6041	23.5345	23.5854	23.6466	23.4501	23.5017	23.5273	23.5528	23.5212	23.5556								spermatogenesis	ATP binding	cell cortex region;centriole;centrosome;COPI-coated vesicle;cytoplasm;dynactin complex;manchette;microtubule cytoskeleton;myelin sheath	Chromosome and associated proteins;Cytoskeleton proteins;Exosome		Actin	Anchoring of the basal body to the plasma membrane;AURKA Activation by TPX2;COPI-independent Golgi-to-ER retrograde traffic;COPI-mediated anterograde transport;HSP90 chaperone cycle for steroid hormone receptors (SHR);Loss of Nlp from mitotic centrosomes;MHC class II antigen presentation;Recruitment of mitotic centrosome proteins and complexes;Recruitment of NuMA to mitotic centrosomes;Regulation…		0.000127535	0.000152788	6	23.7287	23.5741	23.6186	23.5679	23.5314	23.5432	3	4	4	3	0.733677	0.700717	1.32343	0.729616
Q8R5C5	Actr1b	ACTY_MOUSE	Beta-centractin	23.9342	23.7975	23.7488	23.6773	23.6593	23.4848	23.5708	23.246	23.1817	23.3953	23.1351	23.6572	23.5248	23.7057	+		+			+			ATP binding	centrosome;cytoplasm;dynactin complex;microtubule cytoskeleton	Chromosome and associated proteins;Cytoskeleton proteins;Exosome		Actin	MHC class II antigen presentation;Neutrophil degranulation	Cluster -4206	0.000127535	0.000152788	7	23.9209	23.145	23.8268	23.598	23.2395	23.6292	3	4	4	3	3.98492	0.00217275	1.52513	0.199584
P61161	Actr2	ARP2_MOUSE	Actin-related protein 2	24.5418	24.6288	24.5108	24.2787	24.4402	24.4187	24.2866	24.5115	24.5196	24.6914	24.5012	24.42	24.3475	24.5062								actin cytoskeleton organization;Arp2/3 complex-mediated actin nucleation;associative learning;asymmetric cell division;cellular response to interferon-gamma;cellular response to trichostatin A;cilium assembly;cytosolic transport;establishment or maintenance of cell polarity;meiotic cell cycle;meiotic chromosome movement towards spindle pole;meiotic cytokinesis;positive regulation of dendritic spi…	actin filament binding;ATP binding;cytoskeletal protein binding;structural constituent of cytoskeleton	actin cap;Arp2/3 protein complex;cell cortex;cytoplasm;cytosol;invadopodium;lamellipodium;nucleus;podosome core;postsynapse;postsynaptic density;site of double-strand break	Cytoskeleton proteins;Exosome;Membrane trafficking;Tight junction;Yersinia infection	Tight junction;Yersinia infection	Actin	Clathrin-mediated endocytosis;EPHB-mediated forward signaling;Neutrophil degranulation;Regulation of actin dynamics for phagocytic cup formation;RHO GTPases Activate WASPs and WAVEs		0.000127535	0.000152788	7	24.4303	25.4571	24.5604	24.3561	24.5559	24.4246	3	4	4	3	1.79305	0.0937599	1.8501	0.21833
Q99JY9	Actr3	ARP3_MOUSE	Actin-related protein 3	24.7814	24.8713	24.4738	24.4445	24.4263	24.2034	24.3937	24.1339	24.2214	24.0948	24.1965	24.5489	24.6797	24.2946	+		+					Arp2/3 complex-mediated actin nucleation;astrocyte differentiation;asymmetric cell division;cellular response to interferon-gamma;cellular response to transforming growth factor beta stimulus;cellular response to tumor necrosis factor;cilium assembly;establishment or maintenance of cell polarity;meiotic cell cycle;meiotic chromosome movement towards spindle pole;meiotic cytokinesis;negative regul…	actin binding;actin filament binding;ATP binding;ATPase binding;structural constituent of cytoskeleton	apical ectoplasmic specialization;apical tubulobulbar complex;Arp2/3 protein complex;basal ectoplasmic specialization;brush border;cell leading edge;cell-cell junction;concave side of sperm head;cytoplasm;excitatory synapse;glutamatergic synapse;Golgi membrane;hemidesmosome;lamellipodium;leading edge of lamellipodium;nucleus;perinuclear region of cytoplasm;podosome;podosome core;postsynapse;ruffl…	Cytoskeleton proteins;Exosome;Membrane trafficking;Tight junction;Yersinia infection	Tight junction;Yersinia infection	Actin	Clathrin-mediated endocytosis;EPHB-mediated forward signaling;Regulation of actin dynamics for phagocytic cup formation;RHO GTPases Activate WASPs and WAVEs	Cluster -4206	0.000127535	0.000152788	15	24.689	24.0982	24.7088	24.367	24.1616	24.5077	3	4	4	3	2.41457	0.00809375	1.06531	0.140015
Q641P0	Actr3b	ARP3B_MOUSE	Actin-related protein 3B	20.4983	20.4981	20.5482	20.3489	20.3623	20.2502	20.3592	19.5348	19.3027	19.3628	19.4176	20.38	20.2034	20.2313	+		+		+	+		Arp2/3 complex-mediated actin nucleation	actin binding;ATP binding	Arp2/3 protein complex;cell projection;cytoplasm	Cytoskeleton proteins;Exosome;Membrane trafficking;Tight junction;Yersinia infection	Tight junction;Yersinia infection	Actin		Cluster -4206	0.000127535	0.000152788	6	20.301	NaN	20.5149	20.3302	19.4045	20.2715	3	4	4	3	8.01253	0.00148148	2.59889	0.222549
Q8R2S9	Actr8	ARP8_MOUSE	Actin-related protein 8	17.2088	18.8675	19.4536	19.6165	19.9855	20.1942	19.8213	19.8136	20.0054	19.8685	19.8486	19.7022	19.4299	19.7087	+		+					cell cycle;cell division;chromatin remodeling;DNA recombination;DNA repair	ATP binding	centrosome;Ino80 complex;nucleus	Chromosome and associated proteins		Actin	DNA Damage Recognition in GG-NER;UCH proteinases	Cluster -4205	0.000127535	0.000152788	6	18.6936	NaN	19.1605	19.9044	19.884	19.6136	2	4	4	3	1.57739	0.005883	0.769473	0.0604765
Q99JW2	Acy1	ACY1_MOUSE	Aminoacylase-1	22.1205	22.358	23.1828	23.4791	23.2796	23.0609	23.2863	22.9408	22.8008	22.8215	22.7011	23.1026	22.8592	23.4548	+					+		cellular amino acid metabolic process	aminoacylase activity;identical protein binding;metal ion binding;metallopeptidase activity	cytoplasm;extracellular exosome	Arginine biosynthesis;Exosome;Peptidases	2-Oxocarboxylic acid metabolism;Arginine biosynthesis;Biosynthesis of amino acids;Metabolic pathways	M20_dimer;Peptidase_M20		Cluster -4205	0.000127535	0.000152788	9	23.6662	22.5069	22.5538	23.2765	22.8161	23.1389	3	4	4	3	1.35631	0.0172176	0.835065	0.0826436
P56376	Acyp1	ACYP1_MOUSE	Acylphosphatase-1	20.5679	20.6335	20.5508	21.4698	21.1238	21.0047	20.9496	20.2064	20.3206	20.4058	20.9367	21.1367	21.7192	20.741	+	+				+			acylphosphatase activity		Pyruvate metabolism	Metabolic pathways;Pyruvate metabolism	Acylphosphatase		Cluster -4197	0.000127535	0.000152788	4	22.0728	NaN	20.584	21.137	20.4674	21.199	3	4	4	3	1.68239	0.00836197	1.8068	0.0304342
P56375	Acyp2	ACYP2_MOUSE	Acylphosphatase-2	22.2392	22.8537	23.2105	23.4369	23.1657	23.0599	23.5449	23.2457	23.0216	23.0764	23.1745	23.1872	23.7753	23.5168	+								acylphosphatase activity;identical protein binding	mitochondrion	Pyruvate metabolism	Metabolic pathways;Pyruvate metabolism	Acylphosphatase		Cluster -4205	0.000127535	0.000152788	3	22.8857	23.7597	22.7678	23.3018	23.1296	23.4931	3	4	4	3	1.22878	0.0247413	0.719129	0.135592
Q80SY6	Adal	ADAL_MOUSE	Adenosine deaminase-like protein	22.5278	22.9592	23.1996	22.8497	22.8612	22.9324	22.9322	22.9108	22.8368	22.8475	22.7387	22.7989	22.4313	23.1002								adenosine catabolic process;inosine biosynthetic process;nucleotide metabolic process	adenosine deaminase activity;metal ion binding				A_deaminase	Abacavir metabolism;Purine salvage		0.000127535	0.000152788	7	22.8001	21.0712	22.8955	22.8939	22.8334	22.7768	3	4	4	3	0.0542916	0.861254	0.00253096	0.995195
O35598	Adam10	ADA10_MOUSE	Disintegrin and metalloproteinase domain-containing protein 10	22.0182	21.9574	21.9747	21.9308	17.2759	21.1441	22.0981	21.809	22.4984	22.188	16.8322	22.3189	22.0999	17.1785								amyloid-beta formation;constitutive protein ectodomain proteolysis;in utero embryonic development;membrane protein ectodomain proteolysis;monocyte activation;negative regulation of cell adhesion;Notch receptor processing;Notch signaling pathway;nucleocytoplasmic transport;PMA-inducible membrane protein ectodomain proteolysis;positive regulation of apoptotic process;positive regulation of cell gro…	endopeptidase activity;metal ion binding;metalloendopeptidase activity;metallopeptidase activity;protein homodimerization activity;protein kinase binding;SH2 domain binding;SH3 domain binding	cell surface;collagen-containing extracellular matrix;cytoplasm;dendrite;dendritic spine;extracellular space;glutamatergic synapse;Golgi apparatus;Golgi membrane;Golgi-associated vesicle;integral component of membrane;membrane;neuronal cell body;nucleus;perinuclear endoplasmic reticulum;plasma membrane;postsynapse;postsynaptic density;postsynaptic membrane;synaptic vesicle;tetraspanin-enriched mi…	Alzheimer disease;CD molecules;Peptidases	Alzheimer disease	Disintegrin;Pep_M12B_propep	Degradation of the extracellular matrix;Neutrophil degranulation;NOTCH3 Activation and Transmission of Signal to the Nucleus;Post-translational protein phosphorylation;Regulation of Insulin-like Growth Factor (IGF) transport and uptake by Insulin-like Growth Factor Binding Proteins (IGFBPs)		0.000127535	0.000152788	5	21.7487	23.0604	21.9834	21.7243	22.1652	22.2094	3	3	3	2	0.0701498	0.636259	0.505464	0.136708
Q9R1V6	Adam22	ADA22_MOUSE	Disintegrin and metalloproteinase domain-containing protein 22	21.5267	21.6281	21.4536	20.8791	20.9482	20.801	21.2323	20.6024	20.6103	20.4414	20.7207	21.3758	21.0933	20.8112	+	+	+			+		adult locomotory behavior;gliogenesis;myelination in peripheral nervous system;neurotransmitter receptor localization to postsynaptic specialization membrane;Schwann cell differentiation	metalloendopeptidase activity	axon;glutamatergic synapse;integral component of membrane;integral component of postsynaptic density membrane;plasma membrane	Peptidases		ADAM_CR;Disintegrin;EGF_2;Pep_M12B_propep;Reprolysin	LGI-ADAM interactions	Cluster -4206	0.000127535	0.000152788	9	21.1024	NaN	21.5362	20.9652	20.5937	21.0934	3	4	4	3	3.43532	0.00131142	2.35845	0.025785
Q61072	Adam9	ADAM9_MOUSE	Disintegrin and metalloproteinase domain-containing protein 9	20.4888	19.8326	19.2055	18.8927	18.6636	18.8201	18.5295	19.0411	19.3417	19.4865	19.0694	19.0127	18.3867	17.1785	+	+				+	+	activation of MAPKK activity;cell adhesion;cell adhesion mediated by integrin;cell migration;cell-matrix adhesion;cellular response to lipopolysaccharide;membrane protein ectodomain proteolysis;monocyte activation;PMA-inducible membrane protein ectodomain proteolysis;positive regulation of cell adhesion mediated by integrin;positive regulation of keratinocyte migration;positive regulation of macr…	collagen binding;integrin binding;laminin binding;metal ion binding;metalloendopeptidase activity;metallopeptidase activity;protein kinase C binding;SH3 domain binding	basolateral plasma membrane;cell surface;cytoplasm;extracellular space;integral component of membrane;intrinsic component of external side of plasma membrane;plasma membrane	Peptidases		ADAM_CR;Disintegrin;Pep_M12B_propep;Reprolysin		Cluster -4206	0.000127535	0.000152788	4	NaN	NaN	19.8423	18.7265	19.2347	18.6997	3	4	4	2	1.77012	0.00415892	1.05316	0.0315159
Q99MU3	Adar	DSRAD_MOUSE	Double-stranded RNA-specific adenosine deaminase	17.2088	17.081	16.8113	19.6675	18.684	19.0711	19.8179	20.0125	19.6059	19.3902	19.1686	19.3809	20.0017	19.4242	+	+	+				+	adenosine to inosine editing;base conversion or substitution editing;cellular response to virus;defense response to virus;definitive hemopoiesis;erythrocyte differentiation;hematopoietic progenitor cell differentiation;hematopoietic stem cell homeostasis;in utero embryonic development;innate immune response;miRNA loading onto RISC involved in gene silencing by miRNA;mRNA processing;negative regul…	double-stranded RNA adenosine deaminase activity;double-stranded RNA binding;left-handed Z-DNA binding;metal ion binding;tRNA-specific adenosine deaminase activity	cytoplasm;nuclear speck;nucleolus;nucleoplasm;nucleus;supraspliceosomal complex	Cytosolic DNA-sensing pathway;Influenza A;Measles;Spliceosome	Cytosolic DNA-sensing pathway;Influenza A;Measles	A_deamin;dsrm;z-alpha	C6 deamination of adenosine;Formation of editosomes by ADAR proteins	Cluster -4205	0.000127535	0.000152788	4	NaN	NaN	NaN	19.3101	19.5443	19.6023	0	4	4	3	4.63029	0.00136709	2.88343	0.0125647
Q91ZS8	Adarb1	RED1_MOUSE	Double-stranded RNA-specific editase 1	21.0353	21.0839	20.8509	20.9558	20.9208	21.0007	20.681	21.3186	21.5558	21.3771	21.3473	20.7989	21.4721	21.1467	+		+			+		adenosine to inosine editing;base conversion or substitution editing;facial nerve morphogenesis;hypoglossal nerve morphogenesis;innervation;motor behavior;motor neuron apoptotic process;mRNA modification;mRNA processing;multicellular organism growth;muscle tissue morphogenesis;negative regulation of cell migration;negative regulation of cell proliferation;negative regulation of protein kinase act…	double-stranded RNA adenosine deaminase activity;double-stranded RNA binding;metal ion binding;protein homodimerization activity;RNA binding;tRNA-specific adenosine deaminase activity	cytoplasm;cytosol;nucleolus;nucleoplasm;nucleus	Spliceosome		A_deamin;dsrm	C6 deamination of adenosine;Formation of editosomes by ADAR proteins	Cluster -4207	0.000127535	0.000152788	14	20.9071	NaN	20.9901	20.8896	21.3997	21.1393	3	4	4	3	1.7538	0.0156775	0.436819	0.610901
Q9D0L4	Adck1	ADCK1_MOUSE	AarF domain-containing protein kinase 1	20.2185	20.2507	16.8113	20.4214	20.7732	21.1813	20.2456	21.1119	21.0809	21.2389	21.1915	20.425	19.612	20.679	+		+			+			ATP binding;protein serine/threonine kinase activity	extracellular region;mitochondrion	Protein kinases		ABC1		Cluster -4205	0.000127535	0.000152788	4	NaN	NaN	20.2346	20.6554	21.1558	20.2386	2	4	4	3	1.04838	0.0139234	0.518089	0.124974
O88444	Adcy1	ADCY1_MOUSE	Adenylate cyclase type 1	20.3949	20.1931	20.3155	20.5178	20.7296	21.0166	20.8929	20.3707	20.4139	20.6539	20.405	20.4276	19.7779	20.6537	+	+						activation of adenylate cyclase activity;adenylate cyclase-activating G protein-coupled receptor signaling pathway;axonogenesis;brain development;cAMP biosynthetic process;cAMP-mediated signaling;cellular response to calcium ion;cellular response to forskolin;circadian rhythm;long-term memory;modulation of chemical synaptic transmission;neuroinflammatory response;positive regulation of CREB trans…	adenylate cyclase activity;ATP binding;calcium- and calmodulin-responsive adenylate cyclase activity;calmodulin binding;metal ion binding	cytoplasm;glutamatergic synapse;hippocampal mossy fiber to CA3 synapse;integral component of plasma membrane;integral component of postsynaptic density membrane;membrane raft;nucleus;plasma membrane;postsynaptic density;Schaffer collateral - CA1 synapse	Adrenergic signaling in cardiomyocytes;Aldosterone synthesis and secretion;Amoebiasis;Apelin signaling pathway;Bile secretion;Calcium signaling pathway;cAMP signaling pathway;cGMP-PKG signaling pathway;Chagas disease (American trypanosomiasis);Chemokine signaling pathway;Cholinergic synapse;Circadian entrainment;Cortisol synthesis and secretion;Cushing syndrome;Dilated cardiomyopathy (DCM);Endocr…	Adrenergic signaling in cardiomyocytes;Aldosterone synthesis and secretion;Amoebiasis;Apelin signaling pathway;Bile secretion;Calcium signaling pathway;cAMP signaling pathway;cGMP-PKG signaling pathway;Chagas disease (American trypanosomiasis);Chemokine signaling pathway;Cholinergic synapse;Circadian entrainment;Cortisol synthesis and secretion;Cushing syndrome;Dilated cardiomyopathy (DCM);Endocr…	AC_N;Guanylate_cyc	Adenylate cyclase activating pathway;Adenylate cyclase inhibitory pathway;CREB phosphorylation through the activation of Adenylate Cyclase;G alpha (s) signalling events;G alpha (z) signalling events;Glucagon signaling in metabolic regulation;Hedgehog 'off' state;PKA activation;PKA activation in glucagon signalling;Vasopressin regulates renal water homeostasis via Aquaporins	Cluster -4193	0.000127535	0.000152788	6	NaN	NaN	20.3012	20.7892	20.4609	20.2864	3	4	4	3	1.1376	0.0380754	1.87426	0.0357726
Q80TL1	Adcy2	ADCY2_MOUSE	Adenylate cyclase type 2	20.6619	20.5991	20.6499	20.4702	20.5384	20.7766	20.7476	20.9608	20.7503	20.7452	21.1099	20.8897	20.7154	20.5995								activation of adenylate cyclase activity;adenylate cyclase-activating G protein-coupled receptor signaling pathway;adenylate cyclase-modulating G protein-coupled receptor signaling pathway;cAMP biosynthetic process;cAMP-mediated signaling;cellular response to forskolin	adenylate cyclase activity;adenylate cyclase binding;ATP binding;G-protein beta/gamma-subunit complex binding;magnesium ion binding;manganese ion binding;protein heterodimerization activity	cytoplasm;dendrite;integral component of plasma membrane;membrane;membrane raft;plasma membrane;protein-containing complex			AC_N;DUF1053;Guanylate_cyc			0.000127535	0.000152788	11	20.1093	19.7323	20.637	20.6332	20.8916	20.7349	3	4	4	3	0.98829	0.133522	0.0158094	0.984119
P84309	Adcy5	ADCY5_MOUSE	Adenylate cyclase type 5	20.4121	20.0685	16.8113	20.2247	20.0208	20.2778	20.5919	20.0492	19.7073	19.881	20.2301	20.6208	20.5366	19.76								adenosine receptor signaling pathway;adenylate cyclase-activating dopamine receptor signaling pathway;adenylate cyclase-activating G protein-coupled receptor signaling pathway;adenylate cyclase-inhibiting dopamine receptor signaling pathway;cAMP biosynthetic process;cellular response to forskolin;locomotory behavior;neuromuscular process controlling balance;positive regulation of cytosolic calciu…	adenylate cyclase activity;adenylate cyclase binding;ATP binding;calcium- and calmodulin-responsive adenylate cyclase activity;metal ion binding;protein heterodimerization activity;scaffold protein binding	cilium;endosome;integral component of membrane;integral component of plasma membrane;intermediate filament cytoskeleton;membrane;membrane raft;plasma membrane	Adrenergic signaling in cardiomyocytes;Alcoholism;Aldosterone synthesis and secretion;Amphetamine addiction;Apelin signaling pathway;Bile secretion;cAMP signaling pathway;cGMP-PKG signaling pathway;Chemokine signaling pathway;Cholinergic synapse;Circadian entrainment;Cocaine addiction;Cortisol synthesis and secretion;Cushing syndrome;Dilated cardiomyopathy (DCM);Dopaminergic synapse;Endocrine res…	Adrenergic signaling in cardiomyocytes;Alcoholism;Aldosterone synthesis and secretion;Amphetamine addiction;Apelin signaling pathway;Bile secretion;cAMP signaling pathway;cGMP-PKG signaling pathway;Chemokine signaling pathway;Cholinergic synapse;Circadian entrainment;Cocaine addiction;Cortisol synthesis and secretion;Cushing syndrome;Dilated cardiomyopathy (DCM);Dopaminergic synapse;Endocrine res…	AC_N;DUF1053;Guanylate_cyc	Adenylate cyclase activating pathway;Adenylate cyclase inhibitory pathway;Adrenaline,noradrenaline inhibits insulin secretion;G alpha (s) signalling events;G alpha (z) signalling events;Glucagon signaling in metabolic regulation;Glucagon-like Peptide-1 (GLP1) regulates insulin secretion;Hedgehog 'off' state;PKA activation;PKA activation in glucagon signalling;Vasopressin regulates renal water hom…		0.000127535	0.000152788	4	NaN	NaN	20.2403	20.2788	19.9669	20.3058	2	4	4	3	0.425375	0.122858	0.385697	0.23303
P97490	Adcy8	ADCY8_MOUSE	Adenylate cyclase type 8	21.027	20.8111	20.8891	20.5926	20.5333	20.4323	20.8242	20.1579	20.1826	20.2512	20.3795	20.9168	20.7556	20.4157	+		+			+		activation of protein kinase A activity;adenylate cyclase-activating G protein-coupled receptor signaling pathway;cAMP biosynthetic process;cAMP-mediated signaling;cellular response to calcium ion;cellular response to forskolin;cellular response to glucagon stimulus;cellular response to glucose stimulus;cellular response to morphine;glucose homeostasis;glucose mediated signaling pathway;locomotor…	actin binding;adenylate cyclase activity;ATP binding;calcium- and calmodulin-responsive adenylate cyclase activity;calmodulin binding;metal ion binding;protein C-terminus binding;protein dimerization activity;protein heterodimerization activity;protein homodimerization activity;protein N-terminus binding;protein phosphatase 2A binding	apical plasma membrane;axon;basolateral plasma membrane;caveola;clathrin-coated pit;dendrite;excitatory synapse;glutamatergic synapse;hippocampal mossy fiber to CA3 synapse;integral component of plasma membrane;integral component of presynaptic membrane;membrane;membrane raft;neuronal cell body membrane;plasma membrane;plasma membrane raft;postsynaptic density;presynaptic active zone;Schaffer col…	Adrenergic signaling in cardiomyocytes;Aldosterone synthesis and secretion;Apelin signaling pathway;Bile secretion;Calcium signaling pathway;cAMP signaling pathway;cGMP-PKG signaling pathway;Chemokine signaling pathway;Cholinergic synapse;Circadian entrainment;Cortisol synthesis and secretion;Cushing syndrome;Dilated cardiomyopathy (DCM);Endocrine resistance;Estrogen signaling pathway;GABAergic s…	Adrenergic signaling in cardiomyocytes;Aldosterone synthesis and secretion;Apelin signaling pathway;Bile secretion;Calcium signaling pathway;cAMP signaling pathway;cGMP-PKG signaling pathway;Chemokine signaling pathway;Cholinergic synapse;Circadian entrainment;Cortisol synthesis and secretion;Cushing syndrome;Dilated cardiomyopathy (DCM);Endocrine resistance;Estrogen signaling pathway;GABAergic s…	AC_N;DUF1053;Guanylate_cyc	Adenylate cyclase activating pathway;Adenylate cyclase inhibitory pathway;CREB phosphorylation through the activation of Adenylate Cyclase;G alpha (s) signalling events;G alpha (z) signalling events;Glucagon signaling in metabolic regulation;Glucagon-like Peptide-1 (GLP1) regulates insulin secretion;Hedgehog 'off' state;PKA activation;PKA activation in glucagon signalling;Vasopressin regulates re…	Cluster -4206	0.000127535	0.000152788	9	20.0594	NaN	20.909	20.5956	20.2428	20.696	3	4	4	3	2.6663	0.00435346	1.52097	0.115844
Q9QYC0	Add1	ADDA_MOUSE	Alpha-adducin	25.1653	25.0436	24.4834	25.2586	25.196	25.0569	25.3748	24.556	24.5416	24.4931	24.7394	25.4958	25.2995	25.1502	+				+	+		actin filament bundle assembly;barbed-end actin filament capping;cell morphogenesis;cell volume homeostasis;cellular response to calcium ion;cellular response to retinoic acid;erythrocyte differentiation;hemoglobin metabolic process;homeostasis of number of cells within a tissue;in utero embryonic development;multicellular organism growth;negative regulation of actin filament polymerization;posit…	actin filament binding;calmodulin binding;protein heterodimerization activity;protein homodimerization activity;spectrin binding;structural molecule activity;T cell receptor binding;transcription factor binding	cell-cell adherens junction;cytoplasm;cytoskeleton;dendrite;dendritic spine;F-actin capping protein complex;membrane;nuclear body;nucleoplasm;nucleus;perinuclear region of cytoplasm;plasma membrane;plasma membrane raft;postsynaptic density;synapse	Cytoskeleton proteins		Aldolase_II	Caspase-mediated cleavage of cytoskeletal proteins;Miscellaneous transport and binding events	Cluster -4206	0.000127535	0.000152788	25	25.0863	25.7478	24.8974	25.2216	24.5826	25.3151	3	4	4	3	2.60876	0.00326522	0.587348	0.27704
Q9QYB8	Add2	ADDB_MOUSE	Beta-adducin	23.9777	24.0188	23.5779	23.9174	23.9621	23.4932	24.2696	23.486	23.3719	23.3191	23.4955	24.1787	23.8652	23.7841	+		+			+		actin filament bundle assembly;barbed-end actin filament capping;hemopoiesis;ion transport;leukocyte migration;leukocyte tethering or rolling;positive regulation of protein binding;protein-containing complex assembly;synapse assembly	actin binding;actin filament binding;calmodulin binding;protein heterodimerization activity;protein homodimerization activity;protein kinase binding;spectrin binding;structural molecule activity	cytoplasmic vesicle;cytoskeleton;F-actin capping protein complex;glutamatergic synapse;membrane;plasma membrane raft;postsynapse;postsynaptic density	Cytoskeleton proteins		Aldolase_II	Miscellaneous transport and binding events	Cluster -4206	0.000127535	0.000152788	20	23.6513	25.8084	23.8581	23.9106	23.4181	23.9427	3	4	4	3	1.46225	0.020199	0.0887735	0.856235
Q9QYB5	Add3	ADDG_MOUSE	Gamma-adducin	24.6226	24.429	24.1829	24.7602	24.8438	24.8628	24.8434	24.2691	24.1893	24.2266	24.2787	25.0086	24.8569	24.8726	+				+	+		actin filament bundle assembly;barbed-end actin filament capping;positive regulation of vasoconstriction;response to drug	actin filament binding;calmodulin binding;protein kinase C binding;spectrin binding;structural molecule activity	brush border;cell cortex;cell-cell junction;condensed nuclear chromosome;cytoplasm;cytoskeleton;membrane;nucleoplasm;plasma membrane;plasma membrane raft;postsynaptic density	Cytoskeleton proteins		Aldolase_II	Miscellaneous transport and binding events	Cluster -4206	0.000127535	0.000152788	19	24.4935	24.551	24.4115	24.8276	24.2409	24.9127	3	4	4	3	4.62051	0.000791304	1.1095	0.10061
Q91ZV8	Adgra2	AGRA2_MOUSE	Adhesion G protein-coupled receptor A2	18.4361	18.4091	16.8113	18.5757	18.4668	19.0088	18.6981	18.2969	17.1337	16.9448	16.8322	18.9608	18.6705	18.9506	+				+	+		angiogenesis;central nervous system development;endothelial cell migration;negative regulation of vascular endothelial growth factor signaling pathway;positive regulation of canonical Wnt signaling pathway;positive regulation of endothelial cell migration;regulation of angiogenesis;regulation of chemotaxis;regulation of establishment of blood-brain barrier;sprouting angiogenesis;Wnt signaling pat…	G protein-coupled receptor activity	cell surface;filopodium;integral component of membrane;plasma membrane;Wnt signalosome	G protein-coupled receptors;Peptidases		7tm_2;GPS;LRR_8		Cluster -4206	0.000127535	0.000152788	5	17.9322	NaN	18.4226	18.6874	18.2969	18.8606	2	4	1	3	1.83194	0.00347928	0.565952	0.144645
Q3UHD1	Adgrb1	AGRB1_MOUSE	Adhesion G protein-coupled receptor B1	20.5106	20.3419	20.0072	20.6869	20.7671	20.5563	20.8852	20.755	20.5564	20.8931	20.6947	21.1431	20.7253	20.7116	+		+					adenylate cyclase-activating G protein-coupled receptor signaling pathway;apoptotic cell clearance;cell surface receptor signaling pathway;defense response to Gram-negative bacterium;engulfment of apoptotic cell;innate immune response;muscle organ development;negative regulation of angiogenesis;negative regulation of endothelial cell migration;negative regulation of protein catabolic process;nega…	G protein-coupled receptor activity;lipopolysaccharide binding;PDZ domain binding;phosphatidylserine binding;transmembrane signaling receptor activity	dendrite;dendritic spine;extracellular space;focal adhesion;glutamatergic synapse;integral component of plasma membrane;integral component of postsynaptic membrane;perinuclear region of cytoplasm;phagocytic cup;plasma membrane;postsynaptic density	G protein-coupled receptors;Membrane trafficking;p53 signaling pathway;Peptidases	p53 signaling pathway	7tm_2;GAIN;GPS;HRM;TSP_1		Cluster -4205	0.000127535	0.000152788	6	20.318	NaN	20.2865	20.7239	20.7248	20.86	3	4	4	3	1.69081	0.0171157	1.10457	0.0959365
Q80ZF8	Adgrb3	AGRB3_MOUSE	Adhesion G protein-coupled receptor B3	19.905	19.3218	16.8113	19.1384	19.3259	19.0305	19.142	19.1394	19.0695	19.0667	19.4272	18.8946	18.9565	18.5619								adenylate cyclase-activating G protein-coupled receptor signaling pathway;cell surface receptor signaling pathway;maintenance of synapse structure;motor learning;myoblast fusion;negative regulation of angiogenesis;neuron remodeling;positive regulation of synapse assembly;regulation of dendrite morphogenesis	G protein-coupled receptor activity;GTPase activator activity	integral component of plasma membrane;plasma membrane;postsynapse;synaptic cleft	G protein-coupled receptors;Peptidases		7tm_2;GAIN;GPS;HRM;TSP_1			0.000127535	0.000152788	8	NaN	NaN	19.6134	19.1592	19.1757	18.8043	2	4	4	3	0.114521	0.561497	0.178082	0.553129
Q80TR1	Adgrl1	AGRL1_MOUSE	Adhesion G protein-coupled receptor L1	20.6982	20.9965	20.9435	20.9719	20.9638	21.1122	21.212	21.3136	21.2142	21.056	21.6812	21.0939	20.7025	21.1049			+					adenylate cyclase-activating G protein-coupled receptor signaling pathway;calcium-mediated signaling using intracellular calcium source;cell surface receptor signaling pathway;heterophilic cell-cell adhesion via plasma membrane cell adhesion molecules;positive regulation of synapse assembly;positive regulation of synapse maturation	carbohydrate binding;cell adhesion molecule binding;G protein-coupled receptor activity;latrotoxin receptor activity;toxic substance binding	axon;cell junction;glutamatergic synapse;growth cone;integral component of plasma membrane;integral component of presynaptic membrane;neuron projection;plasma membrane;postsynaptic density;presynaptic membrane;synapse	G protein-coupled receptors;Membrane trafficking;Peptidases		7tm_2;GAIN;Gal_Lectin;GPS;HRM;Latrophilin;OLF			0.000127535	0.000152788	9	20.1415	19.5536	20.8794	21.065	21.3163	20.9671	3	4	4	3	1.12334	0.0542682	0.761452	0.365971
Q8JZZ7	Adgrl2	AGRL2_MOUSE	Adhesion G protein-coupled receptor L2	20.6984	20.8553	20.3945	21.0327	20.7788	20.7489	20.7465	20.4032	20.403	20.4542	20.571	20.8849	21.1055	20.6655	+					+		adenylate cyclase-activating G protein-coupled receptor signaling pathway;brain development;cell surface receptor signaling pathway;positive regulation of synapse assembly;response to bacterium;synapse organization	carbohydrate binding;G protein-coupled receptor activity;PDZ domain binding	glutamatergic synapse;integral component of plasma membrane;integral component of postsynaptic membrane;neuron projection			7tm_2;GAIN;Gal_Lectin;GPS;HRM;Latrophilin;OLF		Cluster -4206	0.000127535	0.000152788	10	20.825	21.0574	20.6494	20.8267	20.4578	20.8853	3	4	4	3	1.60226	0.0261867	0.486268	0.450385
Q80TS3	Adgrl3	AGRL3_MOUSE	Adhesion G protein-coupled receptor L3	21.8923	21.7458	21.4707	21.4277	21.5082	21.2502	21.5098	21.2332	20.8986	20.9431	21.3108	21.4288	21.4061	21.2164	+		+					adenylate cyclase-activating G protein-coupled receptor signaling pathway;brain development;cell surface receptor signaling pathway;cell-cell adhesion via plasma-membrane adhesion molecules;locomotion involved in locomotory behavior;neuron migration;positive regulation of synapse assembly;response to cocaine;synapse assembly;synapse organization	calcium ion binding;carbohydrate binding;G protein-coupled receptor activity	axon;cell-cell junction;glutamatergic synapse;integral component of plasma membrane	G protein-coupled receptors;Peptidases		7tm_2;GAIN;Gal_Lectin;GPS;HRM;Latrophilin;OLF		Cluster -4206	0.000127535	0.000152788	17	21.3863	21.0993	21.7029	21.424	21.0964	21.3504	3	4	4	3	2.16933	0.00877785	0.863684	0.230052
P28474	Adh5	ADHX_MOUSE	Alcohol dehydrogenase class-3	25.9067	26.2225	26.4321	25.966	25.9214	25.9469	25.8564	25.8289	25.6078	25.585	25.739	25.7974	25.8	25.8586	+		+					ethanol catabolic process;ethanol oxidation;formaldehyde catabolic process;peptidyl-cysteine S-nitrosylation;positive regulation of blood pressure;respiratory system process;response to lipopolysaccharide;response to nitrosative stress;response to redox state;retinoid metabolic process	alcohol dehydrogenase (NAD) activity;alcohol dehydrogenase activity, zinc-dependent;fatty acid binding;formaldehyde dehydrogenase activity;protein homodimerization activity;S-(hydroxymethyl)glutathione dehydrogenase activity;zinc ion binding	cytoplasm;cytosol;mitochondrion;nucleus	Chemical carcinogenesis;Drug metabolism - cytochrome P450;Fatty acid degradation;Glycolysis / Gluconeogenesis;Metabolism of xenobiotics by cytochrome P450;Retinol metabolism;Tyrosine metabolism	Carbon metabolism;Chemical carcinogenesis;Drug metabolism - cytochrome P450;Fatty acid degradation;Glycolysis / Gluconeogenesis;Metabolic pathways;Metabolism of xenobiotics by cytochrome P450;Retinol metabolism;Tyrosine metabolism	ADH_N;ADH_zinc_N	Ethanol oxidation	Cluster -4206	0.000127535	0.000152788	10	26.062	26.2487	26.1871	25.9227	25.6902	25.8186	3	4	4	3	2.25765	0.011826	0.651123	0.301833
Q99JT9	Adi1	MTND_MOUSE	Acireductone dioxygenase	17.2088	17.081	16.8113	20.394	17.2759	16.8363	20.763	21.0515	21.0808	16.9448	16.8322	20.2514	21.5227	20.8359	+		+				+	L-methionine salvage from methylthioadenosine;methionine metabolic process	acireductone dioxygenase [iron(II)-requiring] activity;iron ion binding;oxidoreductase activity	cytoplasm;nucleus;plasma membrane	Cysteine and methionine metabolism	Cysteine and methionine metabolism;Metabolic pathways	ARD	Methionine salvage pathway	Cluster -4205	0.000127535	0.000152788	4	20.2754	23.5162	NaN	20.5785	21.0662	20.87	0	2	2	3	0.88559	0.0174826	0.745935	0.0565846
P55264	Adk	ADK_MOUSE	Adenosine kinase	23.5116	24.2572	24.5553	24.19	24.1756	24.1816	23.9855	24.0676	24.1092	24.1357	24.0395	23.9283	24.0689	24.2202								adenosine metabolic process;AMP salvage;dATP biosynthetic process;positive regulation of cardiac muscle hypertrophy;positive regulation of T cell proliferation;purine ribonucleoside salvage;type B pancreatic cell proliferation	adenosine kinase activity;ATP binding;metal ion binding	cytoplasm;cytosol;nucleoplasm;nucleus	Purine metabolism	Metabolic pathways;Purine metabolism	PfkB	Purine salvage		0.000127535	0.000152788	14	24.2299	23.838	24.1081	24.1332	24.088	24.0725	3	4	4	3	0.00452299	0.985151	0.0253892	0.949928
Q9Z103	Adnp	ADNP_MOUSE	Activity-dependent neuroprotector homeobox protein	21.6531	21.5523	20.9068	22.4296	22.2476	22.1673	22.1824	22.4027	22.2426	22.1464	22.2577	22.1651	22.2287	22.2986	+	+	+				+	activation of protein kinase activity;cellular response to extracellular stimulus;cGMP-mediated signaling;estrous cycle;negative regulation of gene expression;negative regulation of neuron apoptotic process;negative regulation of protein binding;negative regulation of synaptic transmission;nitric oxide homeostasis;positive regulation of axon extension;positive regulation of neuron projection deve…	beta-tubulin binding;chromatin binding;copper ion binding;DNA binding;peptide binding	axon;cytoplasm;dendrite;extracellular space;neuronal cell body;nucleus	Chromosome and associated proteins		Homeodomain		Cluster -4205	0.000127535	0.000152788	27	21.3978	21.5246	21.3707	22.2567	22.2623	22.2308	3	4	4	3	3.27585	0.00131451	1.25878	0.0291596
Q6PDY2	Ado	AEDO_MOUSE	2-aminoethanethiol dioxygenase	23.3144	23.6474	23.9727	23.5383	23.7528	23.746	23.6481	23.9907	24.0321	24.0297	24.0563	23.5997	23.2173	23.8125	+					+			cysteamine dioxygenase activity;metal ion binding	mitochondrion	Taurine and hypotaurine metabolism	Metabolic pathways;Taurine and hypotaurine metabolism	PCO_ADO	Degradation of cysteine and homocysteine	Cluster -4207	0.000127535	0.000152788	9	23.6486	23.1408	23.6448	23.6713	24.0272	23.5432	3	4	4	3	1.3287	0.0323872	0.0438721	0.931489
Q8VDL4	Adpgk	ADPGK_MOUSE	ADP-dependent glucokinase	22.5575	22.4804	22.4274	22.2521	22.2954	22.4505	22.1626	21.8607	21.8476	21.693	21.8378	22.5335	21.628	22.2621	+		+			+		glucose metabolic process;glycolytic process	ADP-specific glucokinase activity;metal ion binding	endoplasmic reticulum;extracellular region	Glycolysis / Gluconeogenesis	Carbon metabolism;Glycolysis / Gluconeogenesis;Metabolic pathways	ADP_PFK_GK		Cluster -4206	0.000127535	0.000152788	10	22.4294	21.3958	22.4884	22.2901	21.8097	22.1412	3	4	4	3	1.84868	0.00972279	1.3892	0.265652
P54923	Adprh	ADPRH_MOUSE	ADP-ribosylhydrolase ARH1	23.1356	23.6729	23.951	23.6751	23.6362	23.6076	23.6019	24.3491	24.2981	24.1999	24.2247	23.5485	23.9145	23.903	+		+			+		activation of GTPase activity;cellular protein modification process;intracellular protein transport;protein de-ADP-ribosylation	ADP-ribosylarginine hydrolase activity;GTPase activator activity;magnesium ion binding;potassium ion binding;Rab GTPase binding	cell	Enzymes with EC numbers		ADP_ribosyl_GH		Cluster -4207	0.000127535	0.000152788	15	23.5782	23.466	23.5865	23.6302	24.2679	23.7887	3	4	4	3	2.3338	0.00467528	0.0594888	0.897232
Q8CG72	Adprs	ADPRS_MOUSE	ADP-ribosylhydrolase ARH3	23.4743	23.6939	24.0216	23.6283	23.5856	23.4489	23.3522	23.2533	23.4297	23.0985	23.0606	23.5467	23.5365	23.5825	+		+					cellular response to superoxide	metal ion binding;poly(ADP-ribose) glycohydrolase activity	cytoplasm;mitochondrial matrix;mitochondrion;nuclear body;nucleoplasm;nucleus	Enzymes with EC numbers		ADP_ribosyl_GH	POLB-Dependent Long Patch Base Excision Repair	Cluster -4206	0.000127535	0.000152788	4	23.6832	NaN	23.7299	23.5038	23.2105	23.5552	3	4	4	3	1.83394	0.0163604	0.538766	0.373862
Q01338	Adra2a	ADA2A_MOUSE	Alpha-2A adrenergic receptor	21.1575	20.6098	20.4575	19.4428	19.5643	19.3795	19.8419	19.8577	20.7615	20.723	19.9685	20.2871	19.5153	19.4732	+	+				+		activation of protein kinase activity;activation of protein kinase B activity;acute inflammatory response;adenylate cyclase-activating adrenergic receptor signaling pathway;adenylate cyclase-inhibiting adrenergic receptor signaling pathway;adenylate cyclase-modulating G protein-coupled receptor signaling pathway;adrenergic receptor signaling pathway;cellular response to hormone stimulus;DNA repli…	adrenergic receptor activity;alpha2-adrenergic receptor activity;alpha-2C adrenergic receptor binding;epinephrine binding;heterotrimeric G-protein binding;norepinephrine binding;protein heterodimerization activity;protein homodimerization activity;protein kinase binding;thioesterase binding	cytoplasm;dopaminergic synapse;GABA-ergic synapse;glutamatergic synapse;integral component of plasma membrane;integral component of postsynaptic density membrane;integral component of postsynaptic membrane;integral component of presynaptic active zone membrane;plasma membrane;receptor complex;synapse			7tm_1		Cluster -4200	0.000127535	0.000152788	4	20.7585	NaN	20.7416	19.5571	20.3277	19.7585	3	4	4	3	1.99582	0.00367855	1.79339	0.015788
Q9JKV1	Adrm1	ADRM1_MOUSE	Proteasomal ubiquitin receptor ADRM1	21.2625	20.8538	21.2748	21.2187	21.4295	21.336	21.3833	21.3396	21.8568	21.8881	21.8236	20.9913	21.0559	21.1742	+		+		+			adipose tissue development;follicle-stimulating hormone signaling pathway;oogenesis;ovarian follicle development;positive regulation of growth hormone receptor signaling pathway;proteasome assembly;regulation of T cell differentiation in thymus;seminiferous tubule development;Sertoli cell development;spermatid development;thymus development;transcription elongation from RNA polymerase II promoter…	endopeptidase activator activity;protease binding;proteasome binding;ubiquitin binding	cytosol;nucleoplasm;plasma membrane;proteasome complex;proteasome regulatory particle, lid subcomplex	Epstein-Barr virus infection;Proteasome	Epstein-Barr virus infection;Proteasome	Proteasom_Rpn13;RPN13_C	Ub-specific processing proteases;UCH proteinases	Cluster -4207	0.000127535	0.000152788	5	21.0395	21.0943	21.1304	21.3419	21.727	21.0738	3	4	4	3	2.42144	0.00489304	0.581725	0.376779
P54822	Adsl	PUR8_MOUSE	Adenylosuccinate lyase	23.1854	23.0413	23.2128	23.4426	23.52	23.4566	23.4134	23.2755	23.3319	23.3895	23.3078	23.2774	23.3428	23.5266	+							aerobic respiration;AMP biosynthetic process;'de novo' AMP biosynthetic process;'de novo' IMP biosynthetic process;protein tetramerization;purine nucleotide metabolic process;response to hypoxia;response to muscle activity;response to nutrient;response to starvation;ribonucleoside monophosphate biosynthetic process	(S)-2-(5-amino-1-(5-phospho-D-ribosyl)imidazole-4-carboxamido)succinate AMP-lyase (fumarate-forming) activity;N6-(1,2-dicarboxyethyl)AMP AMP-lyase (fumarate-forming) activity	cytosol;mitochondrion	Alanine, aspartate and glutamate metabolism;Purine metabolism	Alanine, aspartate and glutamate metabolism;Metabolic pathways;Purine metabolism	ADSL_C;Lyase_1	Purine ribonucleoside monophosphate biosynthesis	Cluster -4205	0.000127535	0.000152788	17	22.8335	23.2783	23.1465	23.4582	23.3261	23.3823	3	4	4	3	2.49165	0.0318767	1.79712	0.0973974
P28650	Adss1	PURA1_MOUSE	Adenylosuccinate synthetase isozyme 1	22.0862	22.6635	23.0168	22.549	22.5461	22.7272	22.4672	20.7261	20.6761	20.9859	20.9151	22.4134	22.7539	22.7514	+		+		+	+		AMP biosynthetic process;aspartate metabolic process;cellular response to drug;cellular response to electrical stimulus;'de novo' AMP biosynthetic process;glutamine metabolic process;IMP metabolic process;purine nucleotide metabolic process;purine ribonucleoside monophosphate biosynthetic process;response to muscle activity;response to starvation	actin filament binding;adenylosuccinate synthase activity;GTP binding;GTPase activity;magnesium ion binding;protein homodimerization activity	cytoplasm;membrane	Alanine, aspartate and glutamate metabolism;Purine metabolism	Alanine, aspartate and glutamate metabolism;Metabolic pathways;Purine metabolism	Adenylsucc_synt	Purine ribonucleoside monophosphate biosynthesis	Cluster -4206	0.000127535	0.000152788	13	22.5257	22.0257	22.5889	22.5724	20.8258	22.6396	3	4	4	3	5.52688	0.00145455	0.0188835	0.964752
P46664	Adss2	PURA2_MOUSE	Adenylosuccinate synthetase isozyme 2	21.292	21.7795	22.1605	21.6364	21.5472	21.682	21.6833	21.5125	21.2705	21.0316	21.4895	21.5381	22.1333	21.7238								AMP biosynthetic process;aspartate metabolic process;cellular response to electrical stimulus;'de novo' AMP biosynthetic process;IMP metabolic process;purine nucleotide biosynthetic process;response to ammonium ion;response to purine-containing compound	adenylosuccinate synthase activity;GTP binding;magnesium ion binding	cytoplasm;cytosol;plasma membrane	Alanine, aspartate and glutamate metabolism;Purine metabolism	Alanine, aspartate and glutamate metabolism;Metabolic pathways;Purine metabolism	Adenylsucc_synt	Purine ribonucleoside monophosphate biosynthesis		0.000127535	0.000152788	8	21.6005	21.7519	21.744	21.6372	21.326	21.7984	3	4	4	3	0.829195	0.0783736	0.146714	0.741957
Q80YS6	Afap1	AFAP1_MOUSE	Actin filament-associated protein 1	17.2088	17.081	16.8113	19.1508	19.3515	16.8363	19.4144	16.9667	17.1337	16.9448	16.8322	18.8189	18.3014	19.1771	+	+			+	+	+	regulation of cytoskeleton organization;regulation of signal transduction	actin binding;SH2 domain binding;SH3 domain binding	actin cytoskeleton;actin filament;cytosol;focal adhesion	Cytoskeleton proteins		PH		Cluster -4193	0.000127535	0.000152788	3	NaN	NaN	NaN	19.3055	NaN	18.7658	0	3	0	3	2.04726	0.00210967	1.13413	0.0262272
Q9QZQ1	Afdn	AFAD_MOUSE	Afadin	22.2342	22.2278	22.068	22.4716	22.4711	22.2808	22.5981	22.7462	22.5302	22.5316	22.6683	22.4604	22.2478	22.4327	+		+					adherens junction maintenance;bicellular tight junction assembly;brain morphogenesis;cell-cell adhesion mediated by cadherin;cerebral cortex development;establishment of endothelial intestinal barrier;establishment of protein localization to plasma membrane;homeostasis of number of cells;negative regulation of cell migration;neuroepithelial cell differentiation;positive regulation of cell-cell ad…	actin filament binding;cell adhesion molecule binding;LIM domain binding;Ras GTPase binding	adherens junction;apical junction complex;apical part of cell;cell junction;cell-cell adherens junction;cell-cell contact zone;cell-cell junction;cytoplasm;cytosol;nuclear speck;nucleoplasm;plasma membrane;tight junction	Adherens junction;cAMP signaling pathway;Leukocyte transendothelial migration;Rap1 signaling pathway;Ras signaling pathway;Tight junction	Adherens junction;cAMP signaling pathway;Leukocyte transendothelial migration;Rap1 signaling pathway;Ras signaling pathway;Tight junction	DIL;FHA;PDZ;RA	Adherens junctions interactions	Cluster -4205	0.000127535	0.000152788	49	22.0365	22.8897	22.1767	22.4554	22.6191	22.3803	3	4	4	3	2.44024	0.0134221	1.65727	0.131619
Q9ESC8	Aff4	AFF4_MOUSE	AF4/FMR2 family member 4	18.6694	17.081	16.8113	19.9166	19.8935	19.9036	19.9418	20.3717	19.7967	19.6412	20.1384	17.1071	19.8739	20.0757	+	+	+					spermatid development	DNA-binding transcription factor activity;double-stranded DNA binding	ELL-EAF complex;fibrillar center;nucleus;transcription elongation factor complex;transcriptionally active chromatin	Transcription machinery		AF-4	Formation of RNA Pol II elongation complex;RNA Polymerase II Pre-transcription Events;RNA Polymerase II Transcription Elongation	Cluster -4205	0.000127535	0.000152788	10	NaN	NaN	18.6694	19.9139	19.987	19.9748	1	4	4	2	1.77746	0.00295099	1.26827	0.0198707
Q3V384	Afg1l	AFG1L_MOUSE	AFG1-like ATPase	20.3998	20.8145	20.7543	21.0216	21.4232	21.6238	21.3042	21.0817	21.3167	21.3989	21.1612	20.9343	20.2328	21.3832	+	+	+					mitochondrial electron transport, cytochrome c to oxygen;mitochondrial protein catabolic process;mitochondrion organization	ATP binding;ATPase activity	cytoplasm;mitochondrial membrane;mitochondrion	Mitochondrial biogenesis		AFG1_ATPase		Cluster -4205	0.000127535	0.000152788	7	20.6785	NaN	20.6562	21.3432	21.2396	20.8501	3	4	4	3	1.23497	0.0214086	1.85863	0.0261497
Q920A7	Afg3l1	AFG31_MOUSE	AFG3-like protein 1	21.2703	21.3417	21.5	20.6853	21.4344	21.2129	21.1001	20.6529	21.1305	20.7287	21.0206	20.996	21.2764	17.1785			+					cristae formation;mitochondrial fusion;mitochondrial protein processing;mitochondrion organization;protein processing	ATP binding;metalloendopeptidase activity;zinc ion binding	m-AAA complex;mitochondrial inner membrane;mitochondrion	Chaperones and folding catalysts;Peptidases		AAA;FtsH_ext;Peptidase_M41			0.000127535	0.000152788	5	21.1435	NaN	21.3706	21.1082	20.8832	21.1362	3	4	4	2	0.484489	0.0903838	0.699693	0.288094
Q8JZQ2	Afg3l2	AFG32_MOUSE	AFG3-like protein 2	23.7062	23.839	23.6786	23.4484	23.6204	23.3467	23.589	22.3188	22.2815	22.1391	22.4606	23.6672	23.3304	22.8649	+		+		+	+		axonogenesis;calcium import into the mitochondrion;cristae formation;mitochondrial calcium ion homeostasis;mitochondrial fusion;mitochondrial protein processing;mitochondrion organization;muscle fiber development;myelination;nerve development;neuromuscular junction development;protein autoprocessing;protein processing;proteolysis;regulation of multicellular organism growth;righting reflex	ATP binding;metalloendopeptidase activity;metallopeptidase activity;zinc ion binding	m-AAA complex;mitochondrial inner membrane;mitochondrion	Chaperones and folding catalysts;Peptidases		AAA;FtsH_ext;Peptidase_M41	Processing of SMDT1	Cluster -4206	0.000127535	0.000152788	23	23.5238	22.4185	23.7413	23.5011	22.3	23.2875	3	4	4	3	4.82856	0.000951289	1.50967	0.184517
Q80WT5	Aftph	AFTIN_MOUSE	Aftiphilin	20.3228	19.9321	19.6027	21.1237	20.9183	20.8899	21.0652	20.7336	20.975	20.8178	20.8086	20.8401	20.9903	21.1708	+	+	+				+	intracellular transport	clathrin binding;protein transporter activity	AP-1 adaptor complex;cytoplasm;cytosol;Golgi apparatus;intracellular membrane-bounded organelle;nucleus;trans-Golgi network membrane			Clathrin_bdg		Cluster -4205	0.000127535	0.000152788	11	19.9044	19.9477	19.9525	20.9993	20.8338	21.0004	3	4	4	3	3.86925	0.000700621	1.52159	0.0241328
Q8BXK8	Agap1	AGAP1_MOUSE	Arf-GAP with GTPase, ANK repeat and PH domain-containing protein 1	21.7087	21.9613	21.4156	22.2951	22.2492	22.3755	22.3956	22.2841	22.2508	22.3495	22.2724	22.1375	22.2893	22.4017	+	+	+					protein transport	GTP binding;GTPase activator activity;GTPase activity;metal ion binding;phospholipid binding	cytosol;nucleus	Endocytosis;Membrane trafficking	Endocytosis	Ank_2;ArfGap;Ras		Cluster -4205	0.000127535	0.000152788	15	21.8246	21.4455	21.6952	22.3289	22.2892	22.2762	3	4	4	3	3.20866	0.0026175	1.29301	0.0422861
Q3UHD9	Agap2	AGAP2_MOUSE	Arf-GAP with GTPase, ANK repeat and PH domain-containing protein 2	19.7149	20.1557	19.8344	20.2472	20.2652	20.5296	20.4222	20.3939	20.2715	20.4571	20.4115	20.1444	20.8493	20.3882	+		+					actin cytoskeleton organization;endosomal transport;mammary gland alveolus development;negative regulation of apoptotic process;negative regulation of extrinsic apoptotic signaling pathway in absence of ligand;negative regulation of neuron apoptotic process;negative regulation of protein catabolic process;positive regulation of JAK-STAT cascade;positive regulation of mammary gland epithelial cell…	ATP binding;GTP binding;GTPase activator activity;GTPase activity;metal ion binding;phosphatidylinositol 3-kinase regulator activity;protein kinase activator activity;protein kinase binding	cytoplasm;endosome;mitochondrion;nucleolus;nucleus	Endocytosis;FoxO signaling pathway;Membrane trafficking	Endocytosis;FoxO signaling pathway	Ank_2;ArfGap;Ras		Cluster -4205	0.000127535	0.000152788	5	NaN	NaN	19.9017	20.366	20.3835	20.4606	3	4	4	3	1.5441	0.0201252	1.29561	0.0722585
Q8VHH5	Agap3	AGAP3_MOUSE	Arf-GAP with GTPase, ANK repeat and PH domain-containing protein 3	21.8838	22.069	21.6369	22.5057	22.4507	22.4636	22.5882	22.3064	22.1132	22.0997	22.2416	22.4161	22.3638	22.327	+	+				+		cellular response to reactive oxygen species;proteasome-mediated ubiquitin-dependent protein catabolic process;protein import into nucleus, translocation;signal transduction	GTP binding;GTPase activator activity;GTPase activity;metal ion binding;polyubiquitin modification-dependent protein binding	cell periphery;cytoplasm;membrane;nucleus			Ank_2;ArfGap;Ras		Cluster -4205	0.000127535	0.000152788	13	21.84	21.5115	21.8632	22.502	22.1902	22.369	3	4	4	3	3.6393	0.00224029	1.52041	0.0309438
Q8K2K6	Agfg1	AGFG1_MOUSE	Arf-GAP domain and FG repeat-containing protein 1	21.2519	22.0917	22.1004	22.6505	22.578	22.6803	22.7074	22.668	22.5653	22.462	22.6632	22.6302	22.375	22.6127	+	+	+					acrosome assembly;intermediate filament organization;multicellular organism development;spermatid nucleus differentiation	DNA binding;GTPase activator activity;metal ion binding	cell projection;cytoplasmic vesicle;intracellular membrane-bounded organelle;neuronal cell body;nucleus	Membrane trafficking;Messenger RNA biogenesis		ArfGap	Cargo recognition for clathrin-mediated endocytosis;Clathrin-mediated endocytosis	Cluster -4205	0.000127535	0.000152788	9	21.5385	21.5912	21.8146	22.654	22.5897	22.5393	3	4	4	3	2.44329	0.00334694	1.02231	0.0468809
Q80WC7	Agfg2	AGFG2_MOUSE	Arf-GAP domain and FG repeat-containing protein 2	19.2587	19.8413	19.7374	20.5439	20.2215	20.5598	20.5697	20.3833	20.4208	20.1421	20.5093	20.5098	20.3693	20.6762	+	+	+				+		GTPase activator activity;metal ion binding				ArfGap		Cluster -4205	0.000127535	0.000152788	6	19.583	20.0886	19.6125	20.4737	20.3639	20.5184	3	4	4	3	3.1911	0.00146618	1.61327	0.0253432
Q9ESW4	Agk	AGK_MOUSE	Acylglycerol kinase, mitochondrial	21.0115	21.302	21.2928	20.81	21.5873	21.5849	21.2829	21.4286	21.7966	21.5061	21.9976	21.3047	20.5449	20.9945	+		+		+			ceramide biosynthetic process;glycerolipid metabolic process;lipid phosphorylation;protein import into mitochondrial inner membrane	acylglycerol kinase activity;ATP binding;ceramide kinase activity;diacylglycerol kinase activity;lipid kinase activity;NAD+ kinase activity	integral component of mitochondrial inner membrane;intracellular membrane-bounded organelle;membrane;mitochondrial inner membrane;mitochondrial intermembrane space;mitochondrion;TIM22 mitochondrial import inner membrane insertion complex	Glycerolipid metabolism	Glycerolipid metabolism;Metabolic pathways	DAGK_cat	Glycerophospholipid biosynthesis	Cluster -4207	0.000127535	0.000152788	10	20.7197	19.9246	21.2021	21.3163	21.6822	20.948	3	4	4	3	1.21584	0.0234363	0.216483	0.673965
Q8CJG1	Ago1	AGO1_MOUSE	Protein argonaute-1	22.3937	22.1977	21.9557	22.1897	22.1322	22.0276	22.0718	21.9989	21.8037	21.8581	21.758	22.2733	21.8639	22.0481								miRNA loading onto RISC involved in gene silencing by miRNA;miRNA mediated inhibition of translation;miRNA metabolic process;negative regulation of angiogenesis;nuclear-transcribed mRNA catabolic process;positive regulation of gene expression;positive regulation of NIK/NF-kappaB signaling;positive regulation of transcription by RNA polymerase II;pre-miRNA processing;production of miRNAs involved …	core promoter binding;double-stranded RNA binding;miRNA binding;RNA binding;RNA polymerase II complex binding;RNA polymerase II proximal promoter sequence-specific DNA binding;single-stranded RNA binding;transcription regulatory region DNA binding	cytoplasm;cytosol;micro-ribonucleoprotein complex;nucleus;P-body;polysome;ribonucleoprotein complex;RISC complex;RISC-loading complex	Chromosome and associated proteins;Messenger RNA biogenesis		ArgoL1;ArgoL2;ArgoMid;ArgoN;PAZ;Piwi	MicroRNA (miRNA) biogenesis;Post-transcriptional silencing by small RNAs;Small interfering RNA (siRNA) biogenesis;Transcriptional regulation by small RNAs		0.000127535	0.000152788	12	22.1302	21.6914	22.1823	22.1053	21.8547	22.0617	3	4	4	3	1.13906	0.0876587	0.214483	0.741756
Q8CJG0	Ago2	AGO2_MOUSE	Protein argonaute-2	24.2274	23.7024	23.5031	23.9295	23.8078	23.5845	23.6985	23.4902	23.4849	23.3731	23.377	23.8473	23.5135	23.6592								cell differentiation;gene silencing by RNA;miRNA loading onto RISC involved in gene silencing by miRNA;miRNA mediated inhibition of translation;miRNA metabolic process;mRNA cleavage involved in gene silencing by miRNA;mRNA cleavage involved in gene silencing by siRNA;negative regulation of translational initiation;positive regulation of angiogenesis;positive regulation of gene expression;positive…	core promoter binding;double-stranded RNA binding;endoribonuclease activity;endoribonuclease activity, cleaving miRNA-paired mRNA;endoribonuclease activity, cleaving siRNA-paired mRNA;metal ion binding;miRNA binding;mRNA binding;mRNA cap binding;protein C-terminus binding;RNA 7-methylguanosine cap binding;RNA binding;RNA polymerase II complex binding;single-stranded RNA binding;siRNA binding	cell junction;cytoplasm;cytosol;dendrite;extracellular exosome;micro-ribonucleoprotein complex;mitochondrion;mRNA cap binding complex;nucleoplasm;nucleus;P-body;polysome;ribonucleoprotein complex;RISC complex;RISC-loading complex	Chromosome and associated proteins;Messenger RNA biogenesis		ArgoL1;ArgoL2;ArgoMid;ArgoN;PAZ;Piwi	MicroRNA (miRNA) biogenesis;Post-transcriptional silencing by small RNAs;Small interfering RNA (siRNA) biogenesis;Transcriptional regulation by small RNAs		0.000127535	0.000152788	21	23.9074	22.631	23.811	23.7551	23.4313	23.6733	3	4	4	3	0.933904	0.0873547	0.0833392	0.859631
Q8CJF9	Ago3	AGO3_MOUSE	Protein argonaute-3	20.6673	20.1989	20.6281	20.7599	20.6991	21.0126	20.7531	20.0389	19.9479	20.2287	19.8035	20.8115	19.901	20.7904	+		+			+		miRNA loading onto RISC involved in gene silencing by miRNA;miRNA mediated inhibition of translation;mRNA catabolic process;positive regulation of gene expression;positive regulation of NIK/NF-kappaB signaling;pre-miRNA processing;production of miRNAs involved in gene silencing by miRNA;regulation of stem cell proliferation;RNA secondary structure unwinding	double-stranded RNA binding;endoribonuclease activity;endoribonuclease activity, cleaving miRNA-paired mRNA;metal ion binding;miRNA binding;RNA binding;single-stranded RNA binding	condensed nuclear chromosome;cytoplasm;cytoplasmic ribonucleoprotein granule;micro-ribonucleoprotein complex;nucleoplasm;P-body;RISC complex;RISC-loading complex	Chromosome and associated proteins;Messenger RNA biogenesis		ArgoL1;ArgoL2;ArgoMid;ArgoN;PAZ;Piwi	MicroRNA (miRNA) biogenesis;Post-transcriptional silencing by small RNAs;Small interfering RNA (siRNA) biogenesis	Cluster -4206	0.000127535	0.000152788	9	20.2954	19.806	20.4981	20.8062	20.0048	20.501	3	4	4	3	1.71516	0.00864651	0.785994	0.223058
O35083	Agpat1	PLCA_MOUSE	1-acyl-sn-glycerol-3-phosphate acyltransferase alpha	23.1185	22.9377	22.6016	22.9804	22.9467	22.8338	22.9927	22.788	22.7371	22.5532	22.7803	23.0481	22.8781	22.7116								CDP-diacylglycerol biosynthetic process;phosphatidic acid biosynthetic process;positive regulation of cytokine production	1-acylglycerol-3-phosphate O-acyltransferase activity	endoplasmic reticulum;endoplasmic reticulum membrane;integral component of membrane	Fat digestion and absorption;Glycerolipid metabolism;Glycerophospholipid metabolism;Lipid biosynthesis proteins;Phospholipase D signaling pathway	Fat digestion and absorption;Glycerolipid metabolism;Glycerophospholipid metabolism;Metabolic pathways;Phospholipase D signaling pathway	Acyltransferase			0.000127535	0.000152788	5	22.6797	22.4666	22.8859	22.9384	22.7146	22.8793	3	4	4	3	0.5637	0.308009	0.116291	0.842557
Q9D517	Agpat3	PLCC_MOUSE	1-acyl-sn-glycerol-3-phosphate acyltransferase gamma	26.2893	26.0531	25.7901	26.2209	26.008	26.0745	25.8585	24.6462	24.865	24.5492	24.7253	26.3742	24.3946	25.7404	+		+			+		CDP-diacylglycerol biosynthetic process;phospholipid metabolic process	1-acylglycerol-3-phosphate O-acyltransferase activity;lysophosphatidic acid acyltransferase activity;transferase activity, transferring acyl groups	endoplasmic reticulum;endoplasmic reticulum membrane;integral component of membrane;nuclear envelope	Glycerolipid metabolism;Glycerophospholipid metabolism;Lipid biosynthesis proteins;Phospholipase D signaling pathway	Glycerolipid metabolism;Glycerophospholipid metabolism;Metabolic pathways;Phospholipase D signaling pathway	Acyltransf_C;Acyltransferase	COPI-independent Golgi-to-ER retrograde traffic;Synthesis of PA	Cluster -4206	0.000127535	0.000152788	12	26.1013	23.113	26.0442	26.0405	24.6964	25.5031	3	4	4	3	2.03468	0.00280657	0.00736158	0.988226
Q9D1E8	Agpat5	PLCE_MOUSE	1-acyl-sn-glycerol-3-phosphate acyltransferase epsilon	20.9124	20.7286	20.8976	20.1427	21.1929	21.0843	20.3825	20.5506	21.1009	20.7982	21.2192	20.7057	19.6993	20.5509								acylglycerol metabolic process;CDP-diacylglycerol biosynthetic process;hematopoietic progenitor cell differentiation;phospholipid metabolic process	1-acylglycerol-3-phosphate O-acyltransferase activity;transferase activity, transferring acyl groups	endoplasmic reticulum membrane;integral component of membrane;mitochondrion;nuclear envelope	Glycerolipid metabolism;Glycerophospholipid metabolism;Phospholipase D signaling pathway	Glycerolipid metabolism;Glycerophospholipid metabolism;Metabolic pathways;Phospholipase D signaling pathway	Acyltransf_C;Acyltransferase	Synthesis of PA		0.000127535	0.000152788	5	20.2663	20.3788	20.8462	20.7006	20.9172	20.3187	3	4	4	3	0.508228	0.142585	0.2091	0.642878
Q8C0I1	Agps	ADAS_MOUSE	Alkyldihydroxyacetonephosphate synthase, peroxisomal	19.9373	19.9552	19.863	19.3672	19.5348	19.5973	19.3933	19.7902	19.8518	19.8672	19.8215	19.6453	19.9488	19.4122	+	+				+		ether lipid biosynthetic process;lipid biosynthetic process	alkylglycerone-phosphate synthase activity;FAD binding;oxidoreductase activity	mitochondrion;nucleolus;peroxisomal matrix;peroxisome	Ether lipid metabolism;Peroxisome	Ether lipid metabolism;Metabolic pathways;Peroxisome	FAD_binding_4;FAD-oxidase_C		Cluster -4200	0.000127535	0.000152788	7	19.7743	19.4733	19.9185	19.4732	19.8327	19.6688	3	4	4	3	2.16634	0.0137102	2.82699	0.0283029
O88312	Agr2	AGR2_MOUSE	Anterior gradient protein 2 homolog	17.2088	17.081	16.8113	16.8263	17.2759	21.0259	17.0113	21.5963	21.4797	21.506	21.349	17.1071	17.0743	21.575	+		+			+		digestive tract morphogenesis;lung goblet cell differentiation;mucus secretion;negative regulation of cell death;positive regulation of cell-substrate adhesion;positive regulation of developmental growth;positive regulation of epidermal growth factor receptor signaling pathway;positive regulation of gene expression;positive regulation of IRE1-mediated unfolded protein response;positive regulation…	dystroglycan binding;epidermal growth factor receptor binding;protein homodimerization activity	endoplasmic reticulum;extracellular space;mitochondrion	Membrane trafficking				Cluster -4207	0.000127535	0.000295334	2	NaN	NaN	NaN	21.0259	21.4828	21.575	0	1	4	1	1.71205	0.00263152	0.406614	0.226225
A2ASQ1	Agrn	AGRIN_MOUSE	Agrin	21.2846	21.3518	20.9443	21.3821	21.4236	20.8743	21.3191	21.3562	21.1669	20.9622	21.5772	21.6436	21.6004	21.0047								chemical synaptic transmission;negative regulation of sodium ion export across plasma membrane;negative regulation of sodium:potassium-exchanging ATPase activity;neuromuscular junction development;neurotransmitter receptor metabolic process;plasma membrane organization;positive regulation of filopodium assembly;positive regulation of GTPase activity;positive regulation of neuron apoptotic process…	acetylcholine receptor regulator activity;ATPase inhibitor activity;BMP binding;calcium ion binding;chondroitin sulfate binding;dystroglycan binding;extracellular matrix structural constituent;heparan sulfate proteoglycan binding;ion channel binding;sialic acid binding;transforming growth factor beta binding	axonal growth cone;basement membrane;cell junction;cell surface;collagen-containing extracellular matrix;cytosol;extracellular region;extracellular space;glutamatergic synapse;Golgi lumen;integral component of membrane;plasma membrane;sarcolemma;synapse;synaptic cleft			EGF;Kazal_1;Kazal_2;Laminin_EGF;Laminin_G_1;SEA	A tetrasaccharide linker sequence is required for GAG synthesis;ECM proteoglycans;HS-GAG biosynthesis;HS-GAG degradation;Retinoid metabolism and transport		0.000127535	0.000152788	13	21.6076	21.3556	21.1935	21.2498	21.2656	21.4163	3	4	4	3	0.108486	0.712936	0.11545	0.83224
Q641K1	Agtpbp1	CBPC1_MOUSE	Cytosolic carboxypeptidase 1	18.3128	18.378	18.2653	19.9913	19.5617	19.9098	19.4013	19.6538	19.6977	19.1822	19.802	18.8944	21.4706	19.7288	+	+	+					adult walking behavior;cerebellar Purkinje cell differentiation;cerebellar Purkinje cell layer development;cerebellum development;C-terminal protein deglutamylation;eye photoreceptor cell differentiation;mitochondrion organization;neuromuscular process;neurotransmitter metabolic process;olfactory bulb development;protein side chain deglutamylation;retina development in camera-type eye	metallocarboxypeptidase activity;peptidase activity;tubulin binding;zinc ion binding	cytoplasm;cytosol;intracellular membrane-bounded organelle;mitochondrion;nucleolus;nucleus	Peptidases		Peptidase_M14		Cluster -4205	0.000127535	0.000152788	9	18.5827	20.1057	18.3187	19.716	19.5839	20.0313	3	4	4	3	1.49814	0.00622	2.82208	0.0118356
P50247	Ahcy	SAHH_MOUSE	Adenosylhomocysteinase	27.1268	27.454	27.6539	27.2242	27.222	27.3471	27.0685	26.3739	26.4415	26.4327	26.4858	27.0947	26.2812	27.1821	+		+			+		chronic inflammatory response to antigenic stimulus;circadian sleep/wake cycle;one-carbon metabolic process;response to nutrient;S-adenosylhomocysteine catabolic process;S-adenosylmethionine cycle	adenosylhomocysteinase activity;adenyl nucleotide binding;copper ion binding;identical protein binding;NAD binding;protein self-association	cytosol;melanosome;neuron projection;nucleus	Cysteine and methionine metabolism;Exosome;Protein phosphatases and associated proteins	Cysteine and methionine metabolism;Metabolic pathways	AdoHcyase;AdoHcyase_NAD	Methylation;Sulfur amino acid metabolism	Cluster -4206	0.000127535	0.000152788	25	27.3855	25.7894	27.4115	27.2155	26.4335	26.8527	3	4	4	3	2.60842	0.00226532	0.480724	0.430612
Q80SW1	Ahcyl1	SAHH2_MOUSE	S-adenosylhomocysteine hydrolase-like protein 1	25.1439	24.8409	24.8245	24.7601	24.7677	24.2232	24.7384	23.8261	23.518	23.4681	23.6443	25.2136	24.1393	24.5339	+		+		+	+		angiotensin-activated signaling pathway;epithelial fluid transport;mRNA polyadenylation;one-carbon metabolic process;positive regulation of sodium ion transport;protein export from nucleus;regulation of anion transport;regulation of ion transmembrane transporter activity;regulation of mRNA 3'-end processing;response to calcium ion;S-adenosylmethionine cycle	identical protein binding;RNA binding	apical plasma membrane;cytoplasm;cytosol;endoplasmic reticulum;intracellular membrane-bounded organelle	Cysteine and methionine metabolism;Exosome;Protein phosphatases and associated proteins	Cysteine and methionine metabolism;Metabolic pathways	AdoHcyase;AdoHcyase_NAD	Ion homeostasis	Cluster -4206	0.000127535	0.000152788	12	24.6165	24.3276	24.9364	24.6224	23.6141	24.6289	3	4	4	3	3.06133	0.00101593	0.913245	0.187164
Q68FL4	Ahcyl2	SAHH3_MOUSE	Putative adenosylhomocysteinase 3	23.9561	24.007	24.1881	23.555	23.8974	24.0575	23.841	23.2836	23.9822	23.8535	23.7458	24.0725	23.5192	24.0381								one-carbon metabolic process;S-adenosylmethionine cycle	hydrolase activity	cytosol;endoplasmic reticulum;intracellular membrane-bounded organelle;neuron projection	Cysteine and methionine metabolism;Exosome;Protein phosphatases and associated proteins	Cysteine and methionine metabolism;Metabolic pathways	AdoHcyase;AdoHcyase_NAD	Bicarbonate transporters		0.000127535	0.000152788	8	24.5031	24.0245	24.0504	23.8377	23.7163	23.8766	3	4	4	3	0.374158	0.330002	0.810098	0.318404
Q6PAL7	Ahdc1	AHDC1_MOUSE	Transcription factor Gibbin	17.2088	17.081	16.8113	20.0367	20.0806	19.9158	20.0635	20.3195	20.4837	20.3362	20.5478	19.3804	19.9579	19.7661	+	+	+		+	+	+		DNA binding		Chromosome and associated proteins		DUF4683		Cluster -4205	0.000127535	0.000152788	7	NaN	NaN	NaN	20.0242	20.4218	19.7015	0	4	4	3	8.93516	0.00112	3.21226	0.0136599
Q8K3E5	Ahi1	AHI1_MOUSE	Jouberin	20.121	20.6011	20.2054	21.0221	21.1265	21.0744	20.9913	20.9103	20.8715	20.8829	20.806	20.987	21.0764	21.0215	+	+	+				+	cellular protein localization;central nervous system development;cilium assembly;cloaca development;eye photoreceptor cell development;heart looping;hindbrain development;Kupffer's vesicle development;left/right axis specification;morphogenesis of a polarized epithelium;negative regulation of apoptotic process;negative regulation of glucose import;non-motile cilium assembly;otic vesicle developme…	identical protein binding	adherens junction;cell-cell junction;centriole;centrosome;ciliary basal body;cilium;cytoplasm;MKS complex;non-motile cilium;photoreceptor outer segment			SH3_1;WD40		Cluster -4205	0.000127535	0.000152788	13	20.3469	20.8125	20.3092	21.0536	20.8677	21.0283	3	4	4	3	4.23262	0.00102152	1.48121	0.0283385
Q8BK64	Ahsa1	AHSA1_MOUSE	Activator of 90 kDa heat shock protein ATPase homolog 1	22.425	22.7105	22.9896	22.8111	22.8914	23.0008	22.7918	23.0652	22.9744	22.9995	23.0601	22.6253	22.7804	22.977								positive regulation of ATPase activity;protein folding	ATPase activator activity;chaperone binding;Hsp90 protein binding	cytoplasm;cytosol;endoplasmic reticulum			Aha1_N;AHSA1			0.000127535	0.000152788	15	22.6901	23.2547	22.7084	22.8738	23.0248	22.7942	3	4	4	3	0.924505	0.130952	0.377246	0.514916
Q8N9S3	Ahsa2	AHSA2_MOUSE	Activator of 90 kDa heat shock protein ATPase homolog 2	17.2088	20.6194	20.7611	20.9525	21.057	21.033	20.8445	21.1334	21.1206	21.1376	21.1243	20.8236	20.9086	21.2609	+								ATPase activator activity;chaperone binding;Hsp90 protein binding				Aha1_N;AHSA1		Cluster -4205	0.000127535	0.000152788	4	20.0646	NaN	20.6902	20.9717	21.129	20.9977	2	4	4	3	0.817266	0.0281582	0.46835	0.154628
Q8C4Q6	Aida	AIDA_MOUSE	Axin interactor, dorsalization-associated protein	21.9736	21.9994	22.3517	21.9078	22.0199	22.4358	22.0931	21.8173	22.1895	22.2099	21.9913	21.8944	22.0816	22.3866								determination of ventral identity;dorsal/ventral pattern formation;negative regulation of determination of dorsal identity;negative regulation of JNK cascade;negative regulation of JUN kinase activity;regulation of protein homodimerization activity	phosphatidylinositol binding;protein domain specific binding	cytoplasm;membrane			Aida_C2;Aida_N			0.000127535	0.000152788	5	21.8245	22.5185	22.1082	22.1141	22.052	22.1209	3	4	4	3	0.0136079	0.961219	0.0117945	0.980438
Q9Z0X1	Aifm1	AIFM1_MOUSE	Apoptosis-inducing factor 1, mitochondrial	23.5663	23.7608	23.8106	23.2828	23.4974	23.3617	23.3009	22.8742	22.9211	23.1231	22.9362	23.3791	22.715	23.1022	+		+			+		activation of cysteine-type endopeptidase activity involved in apoptotic process;apoptotic mitochondrial changes;apoptotic process;cellular response to aldosterone;cellular response to estradiol stimulus;cellular response to hydrogen peroxide;cellular response to nitric oxide;cellular response to oxygen-glucose deprivation;intrinsic apoptotic signaling pathway in response to endoplasmic reticulum…	DNA binding;electron-transferring-flavoprotein dehydrogenase activity;FAD binding;NAD(P)H oxidase activity;oxidoreductase activity, acting on NAD(P)H;protein dimerization activity	cytoplasm;cytosol;mitochondrial inner membrane;mitochondrial intermembrane space;mitochondrial outer membrane;mitochondrion;nucleus;perinuclear region of cytoplasm	Apoptosis;Necroptosis	Apoptosis;Necroptosis	AIF_C;Pyr_redox_2		Cluster -4206	0.000127535	0.000152788	17	23.4888	21.9547	23.7126	23.3607	22.9636	23.0654	3	4	4	3	2.87705	0.00269622	1.69397	0.0841166
Q8BUE4	Aifm2	FSP1_MOUSE	Ferroptosis suppressor protein 1	17.2088	17.081	18.5464	18.739	19.2132	19.4761	18.9369	19.0948	19.9803	19.06	19.1202	19.2983	19.2114	19.6956	+	+	+				+	apoptotic mitochondrial changes;positive regulation of apoptotic process	DNA binding;electron-transferring-flavoprotein dehydrogenase activity;flavin adenine dinucleotide binding	cytoplasm;cytosol;integral component of membrane;lipid droplet;mitochondrial outer membrane;mitochondrion	p53 signaling pathway	p53 signaling pathway	Pyr_redox_2		Cluster -4205	0.000127535	0.000152788	4	NaN	NaN	18.5464	19.0913	19.3138	19.4018	1	4	4	3	2.51243	0.00133638	1.12981	0.0265047
Q9D8B1	Aig1	AIG1_MOUSE	Androgen-induced gene 1 protein	19.6049	19.4785	19.2903	19.8632	19.4248	19.7335	19.7291	18.7574	18.8583	18.3927	19.1868	19.8165	19.0107	19.5502	+		+			+		long-chain fatty acid catabolic process	hydrolase activity	integral component of membrane;membrane			Far-17a_AIG1		Cluster -4206	0.000127535	0.000152788	3	18.7752	18.5863	19.4579	19.6876	18.7988	19.4591	3	4	4	3	2.12093	0.00426153	0.852606	0.288487
P31230	Aimp1	AIMP1_MOUSE	Aminoacyl tRNA synthase complex-interacting multifunctional protein 1	23.2853	23.255	22.7973	23.67	23.5174	23.0941	23.4116	23.5106	23.5316	23.3464	23.2239	23.4327	23.596	23.2095								angiogenesis;apoptotic process;cell adhesion;cell-cell signaling;inflammatory response;leukocyte migration;negative regulation of endothelial cell proliferation;positive regulation of glucagon secretion;tRNA aminoacylation for protein translation	cytokine activity;GTPase binding;protein homodimerization activity;tRNA binding	aminoacyl-tRNA synthetase multienzyme complex;cell surface;cytosol;endoplasmic reticulum;extracellular space;Golgi apparatus;methionyl glutamyl tRNA synthetase complex;nucleus			tRNA_bind			0.000127535	0.000152788	10	22.8426	NaN	23.1125	23.4233	23.4031	23.4127	3	4	4	3	0.573247	0.212613	0.716435	0.24092
Q8R010	Aimp2	AIMP2_MOUSE	Aminoacyl tRNA synthase complex-interacting multifunctional protein 2	20.7628	20.8386	20.6131	22.0653	21.7062	21.5827	21.8245	22.2253	22.0702	21.5936	22.0994	21.6101	21.9382	21.8936	+	+	+				+	apoptotic process;negative regulation of cell proliferation;positive regulation of aminoacyl-tRNA ligase activity;positive regulation of neuron death;positive regulation of protein ubiquitination;protein-containing complex assembly;translation;type II pneumocyte differentiation	protein-containing complex scaffold activity	aminoacyl-tRNA synthetase multienzyme complex;cytosol;nucleus	Transfer RNA biogenesis		AIMP2_LysRS_bd;GST_C		Cluster -4205	0.000127535	0.000152788	5	20.9908	21.6699	20.7382	21.7947	21.9971	21.814	3	4	4	3	4.10944	0.000731466	3.36447	0.0117668
O08915	Aip	AIP_MOUSE	AH receptor-interacting protein	22.6895	22.6492	22.9689	23.549	23.566	23.4744	23.4247	23.3099	23.2463	22.8376	23.1581	23.6031	23.724	23.5472	+	+	+		+		+	negative regulation of cyclic-nucleotide phosphodiesterase activity;protein maturation by protein folding;protein targeting to mitochondrion;regulation of protein kinase A signaling;xenobiotic metabolic process	aryl hydrocarbon receptor binding;GAF domain binding;transcription coregulator activity;unfolded protein binding	aryl hydrocarbon receptor complex;cytosol;membrane;plasma membrane	Cushing syndrome;Mitochondrial biogenesis	Cushing syndrome	FKBP_C	Aryl hydrocarbon receptor signalling	Cluster -4205	0.000127535	0.000152788	9	23.5156	22.4551	22.7692	23.5035	23.138	23.6247	3	4	4	3	3.93591	0.000976258	1.93294	0.0246366
Q924K1	Aipl1	AIPL1_MOUSE	Aryl-hydrocarbon-interacting protein-like 1	23.7832	23.7511	23.9124	24.6722	24.3491	24.7103	24.4198	24.5769	24.6636	24.616	24.5001	24.4521	22.8961	24.4607	+	+	+					negative regulation of apoptotic process;phototransduction, visible light;protein farnesylation;regulation of rhodopsin mediated signaling pathway;retina homeostasis;visual perception	farnesylated protein binding	cytoplasm;cytosol;nucleoplasm;nucleus;photoreceptor inner segment	Cushing syndrome;Mitochondrial biogenesis	Cushing syndrome	FKBP_C		Cluster -4205	0.000127535	0.000152788	9	24.3242	23.4738	23.8156	24.5378	24.5891	23.9363	3	4	4	3	1.13134	0.0204882	2.85049	0.0144752
A2AJA9	Ajm1	AJM1_MOUSE	Apical junction component 1 homolog	19.225	20.1545	16.8113	19.1508	20.2947	19.5393	19.899	18.8925	18.8358	18.7954	19.1533	17.1071	17.0743	19.2718	+					+		cell-cell junction organization		adherens junction;apical plasma membrane;cilium					Cluster -4205	0.000127535	0.000152788	5	NaN	NaN	19.6897	19.721	18.9192	19.2718	2	4	4	1	0.78957	0.0294217	0.370115	0.26243
Q9R0Y5	Ak1	KAD1_MOUSE	Adenylate kinase isoenzyme 1	25.1513	25.6015	25.8067	25.7601	25.4979	25.0758	25.4892	25.2488	25.0639	24.738	25.0922	25.3413	26.0934	25.5641	+		+					ADP biosynthetic process;AMP metabolic process;ATP metabolic process;cell cycle arrest;inosine biosynthetic process;nucleoside diphosphate phosphorylation;nucleoside triphosphate biosynthetic process;positive regulation of glucose transmembrane transport	adenylate kinase activity;ATP binding;nucleoside diphosphate kinase activity	cytoplasm;cytosol;neuron projection;outer dense fiber;perinuclear region of cytoplasm;plasma membrane;sarcomere;sperm flagellum	Exosome;Purine metabolism;Thiamine metabolism	Metabolic pathways;Purine metabolism;Thiamine metabolism		Interconversion of nucleotide di- and triphosphates	Cluster -4206	0.000127535	0.000152788	10	25.7217	25.5148	25.5198	25.4557	25.0357	25.6663	3	4	4	3	1.07285	0.0348949	0.0955156	0.837243
Q9WTP6	Ak2	KAD2_MOUSE	Adenylate kinase 2, mitochondrial	23.2254	23.2022	23.3878	23.4907	23.4288	23.3215	23.3649	23.3607	23.27	23.1134	23.1768	23.6774	23.3443	23.616								ADP biosynthetic process;AMP metabolic process;ATP metabolic process;dATP metabolic process	adenylate kinase activity;ATP binding	cytoplasm;cytosol;mitochondrial inner membrane;mitochondrial intermembrane space;mitochondrion;nucleus;sperm flagellum;sperm mitochondrial sheath	Exosome;Purine metabolism;Thiamine metabolism	Metabolic pathways;Purine metabolism;Thiamine metabolism	ADK_lid	Interconversion of nucleotide di- and triphosphates		0.000127535	0.000152788	10	23.9297	22.9154	23.2718	23.4015	23.2302	23.5459	3	4	4	3	1.6381	0.0530606	0.845038	0.463688
Q9WTP7	Ak3	KAD3_MOUSE	GTP:AMP phosphotransferase AK3, mitochondrial	23.4848	23.6162	23.8313	24.3501	23.997	23.8873	24.1065	23.8778	23.944	23.8493	23.7139	24.4308	23.9372	24.0831	+							ADP biosynthetic process;AMP metabolic process;AMP phosphorylation;ATP metabolic process;dATP metabolic process;GTP metabolic process;ITP metabolic process;protein homooligomerization;UTP metabolic process	adenylate kinase activity;ATP binding;GTP binding;identical protein binding;nucleoside triphosphate adenylate kinase activity	mitochondrial intermembrane space;mitochondrial matrix;mitochondrion	Purine metabolism	Purine metabolism	ADK_lid	Factors involved in megakaryocyte development and platelet production	Cluster -4205	0.000127535	0.000152788	8	24.4315	23.406	23.6441	24.0852	23.8462	24.1504	3	4	4	3	1.67426	0.0192364	1.55185	0.0645401
Q9WUR9	Ak4	KAD4_MOUSE	Adenylate kinase 4, mitochondrial	22.3509	22.5389	22.8815	23.8657	23.0838	23.2781	23.6344	22.5973	22.1547	22.3882	22.0743	23.407	22.8708	23.7375	+	+			+	+		ADP biosynthetic process;AMP metabolic process;ATP metabolic process;brain development;GTP metabolic process;liver development;nucleoside diphosphate phosphorylation;nucleoside triphosphate biosynthetic process;response to drug	adenylate kinase activity;ATP binding;GTP binding;nucleoside diphosphate kinase activity;nucleoside triphosphate adenylate kinase activity	mitochondrial matrix;mitochondrion	Exosome;Purine metabolism;Thiamine metabolism	Metabolic pathways;Purine metabolism;Thiamine metabolism	ADK_lid	Interconversion of nucleotide di- and triphosphates	Cluster -4206	0.000127535	0.000152788	5	22.9701	21.6187	22.5904	23.4655	22.3037	23.3384	3	4	4	3	2.80301	0.0013104	1.86403	0.0225928
Q920P5	Ak5	KAD5_MOUSE	Adenylate kinase isoenzyme 5	17.2088	17.081	16.8113	16.8263	17.2759	16.8363	17.0113	19.1782	19.486	19.4901	19.5771	17.1071	19.4973	17.1785	+		+			+		ATP metabolic process;nucleoside diphosphate phosphorylation;nucleoside triphosphate biosynthetic process	adenylate kinase activity;ATP binding;nucleoside diphosphate kinase activity;nucleoside kinase activity	cytosol;microtubule organizing center	Exosome;Purine metabolism;Thiamine metabolism	Metabolic pathways;Purine metabolism;Thiamine metabolism		Interconversion of nucleotide di- and triphosphates	Cluster -4207	0.000127535	0.000152788	4	NaN	NaN	NaN	NaN	19.4328	19.4973	0	0	4	1	2.98888	0.000741758	NaN	1
O08715	Akap1	AKAP1_MOUSE	A-kinase anchor protein 1, mitochondrial	17.2088	18.4982	16.8113	19.3981	19.6098	19.2307	19.3638	18.9978	19.1029	16.9448	19.029	19.6038	18.877	19.1399	+	+	+			+	+	negative regulation of cardiac muscle hypertrophy;negative regulation of protein dephosphorylation;negative regulation of protein import into nucleus;regulation of protein kinase A signaling	beta-tubulin binding;microtubule binding;protein kinase A regulatory subunit binding;protein kinase binding;protein phosphatase 2B binding;protein phosphatase binding;protein-containing complex scaffold activity;RNA binding	endoplasmic reticulum;integral component of membrane;lipid droplet;mitochondrial crista;mitochondrial outer membrane;mitochondrion;neuromuscular junction;postsynaptic membrane	Protein phosphatases and associated proteins		KH_1;TUDOR	Factors involved in megakaryocyte development and platelet production	Cluster -4205	0.000127535	0.000152788	3	NaN	NaN	18.4982	19.4006	19.0432	19.2069	1	4	3	3	1.53684	0.00527348	1.20719	0.0241157
O88845	Akap10	AKA10_MOUSE	A-kinase anchor protein 10, mitochondrial	21.9035	21.9954	21.4605	22.4067	22.5415	22.7067	22.4622	22.3407	22.2526	22.3596	22.3362	22.3559	22.2743	22.6327	+	+	+					protein localization	protein kinase A binding	cytosol;mitochondrion;plasma membrane;protein-containing complex	Membrane trafficking		RGS	Factors involved in megakaryocyte development and platelet production	Cluster -4205	0.000127535	0.000152788	11	21.7958	21.687	21.7864	22.5293	22.3223	22.421	3	4	4	3	2.91509	0.00276693	1.49439	0.0278806
Q9WTQ5	Akap12	AKA12_MOUSE	A-kinase anchor protein 12	22.022	22.2149	21.6665	22.1028	22.1917	22.35	22.3676	21.6557	21.8159	21.7345	21.957	22.3946	23.7397	22.4208	+					+		adenylate cyclase-inhibiting G protein-coupled receptor signaling pathway;modulation of chemical synaptic transmission;positive regulation of protein kinase A signaling;protein targeting;regulation of protein kinase A signaling;regulation of protein kinase C signaling;signal transduction	adenylate cyclase binding;protein kinase A binding;receptor signaling complex scaffold activity	cytoskeleton;cytosol;plasma membrane;Schaffer collateral - CA1 synapse	Signaling proteins		RII_binding_1;WSK		Cluster -4197	0.000127535	0.000152788	33	21.4881	21.7297	21.9678	22.253	21.7907	22.8517	3	4	4	3	1.62281	0.00746792	0.678223	0.275097
E9Q394	Akap13	AKP13_MOUSE	A-kinase anchor protein 13	17.2088	17.081	16.8113	19.547	19.6067	19.5419	18.7264	19.5961	19.5895	19.8855	19.6349	18.7211	19.9039	19.6723	+	+	+				+	adenylate cyclase-activating adrenergic receptor signaling pathway involved in heart process;adrenergic receptor signaling pathway;bone development;cardiac muscle cell differentiation;cell growth involved in cardiac muscle cell development;G protein-coupled receptor signaling pathway;heart development;nuclear export;positive regulation of I-kappaB kinase/NF-kappaB signaling;positive regulation of…	cAMP-dependent protein kinase activity;MAP-kinase scaffold activity;metal ion binding;protein kinase A binding;protein-containing complex scaffold activity;Rho GTPase binding;Rho guanyl-nucleotide exchange factor activity	cell cortex;cortical actin cytoskeleton;cytosol;membrane;nucleus;perinuclear region of cytoplasm	Human cytomegalovirus infection;Membrane trafficking;Parathyroid hormone synthesis, secretion and action	Human cytomegalovirus infection;Parathyroid hormone synthesis, secretion and action	RhoGEF	G alpha (12/13) signalling events;NRAGE signals death through JNK;Rho GTPase cycle	Cluster -4205	0.000127535	0.000152788	12	NaN	NaN	NaN	19.3555	19.6765	19.4324	0	4	4	3	4.77824	0.00150698	3.44876	0.0137879
O54931	Akap2	AKAP2_MOUSE	A-kinase anchor protein 2	17.2088	17.081	16.8113	19.903	20.0691	19.725	19.8353	20.0201	20.212	20.2812	20.0656	19.8393	20.6594	19.8893	+	+	+				+	actin filament organization;protein heterooligomerization;protein localization;transmembrane receptor protein serine/threonine kinase signaling pathway	protein domain specific binding;protein kinase A binding	protein-containing complex	Signaling proteins		AKAP2_C		Cluster -4205	0.000127535	0.000152788	9	NaN	24.5839	NaN	19.8831	20.1447	20.1293	0	4	4	3	7.36546	0.000884211	4.03246	0.012125
D3YVF0	Akap5	AKAP5_MOUSE	A-kinase anchor protein 5	17.2088	17.081	16.8113	16.8263	17.2759	16.8363	17.0113	19.4897	19.229	19.5278	19.6234	17.1071	17.0743	17.1785	+		+		+	+		adenylate cyclase-inhibiting G protein-coupled receptor signaling pathway;amylase secretion;cellular protein complex disassembly;negative regulation of adenylate cyclase activity;negative regulation of ion transport;negative regulation of potassium ion transport;positive regulation of adenylate cyclase activity;positive regulation of calcineurin-NFAT signaling cascade;positive regulation of calci…	actin binding;adenylate cyclase binding;beta-2 adrenergic receptor binding;cadherin binding;calmodulin binding;G protein-coupled receptor binding;GABA receptor binding;glutamate receptor binding;kinase binding;protein domain specific binding;protein kinase A regulatory subunit binding;protein kinase binding;protein phosphatase 2B binding;protein-containing complex binding;protein-containing compl…	asymmetric synapse;basolateral plasma membrane;cytoplasm;cytoplasmic side of plasma membrane;cytoskeleton;dendrite;dendrite membrane;dendritic shaft;dendritic spine;dendritic spine membrane;excitatory synapse;filopodium membrane;glutamatergic synapse;membrane raft;neuronal cell body;perinuclear region of cytoplasm;plasma membrane;postsynaptic density;postsynaptic density, intracellular component;…	Protein phosphatases and associated proteins		WSK	ROBO receptors bind AKAP5;Trafficking of AMPA receptors	Cluster -4207	0.000127535	0.000152788	3	NaN	NaN	NaN	NaN	19.4675	NaN	0	0	4	0	8.31503	0.000935065	NaN	1
Q9DBR0	Akap8	AKAP8_MOUSE	A-kinase anchor protein 8	20.7163	20.587	20.1457	21.5012	21.3968	21.2222	21.5407	21.5004	21.318	21.2513	21.5073	21.709	21.4857	21.6467	+	+	+				+	cell cycle G2/M phase transition;cellular response to lipopolysaccharide;cellular response to prostaglandin E stimulus;innate immune response;mitotic chromosome condensation;negative regulation of tumor necrosis factor production;positive regulation of histone deacetylation;protein transport;regulation of histone phosphorylation	chromatin binding;DNA binding;double-stranded DNA binding;histone deacetylase binding;NF-kappaB binding;protein kinase A regulatory subunit binding;zinc ion binding	condensed chromosome;female pronucleus;Golgi apparatus;mitochondrion;nuclear chromatin;nuclear matrix;nucleolus;nucleoplasm;nucleus	Signaling proteins		AKAP95		Cluster -4205	0.000127535	0.000152788	8	21.1728	20.5871	20.483	21.4152	21.3942	21.6138	3	4	4	3	4.22075	0.000718101	1.6976	0.0229695
Q9R0L7	Akap8l	AKP8L_MOUSE	A-kinase anchor protein 8-like	19.1968	19.6054	18.4348	20.2374	20.2239	20.0586	20.0874	20.1166	20.305	20.3421	20.1428	20.4127	20.3905	20.3685	+	+	+				+	cell cycle G2/M phase transition;mitotic chromosome condensation;mRNA processing;nuclear envelope disassembly;positive regulation of histone deacetylation;positive regulation of transcription by RNA polymerase II;regulation of histone phosphorylation;regulation of mRNA export from nucleus	DNA binding;histone deacetylase binding;lamin binding;metal ion binding;protein kinase A regulatory subunit binding	chromatin;cytoplasm;nuclear matrix;nuclear speck;nucleus;PML body;ribonucleoprotein complex			AKAP95		Cluster -4205	0.000127535	0.000152788	6	19.9049	19.3896	19.079	20.1518	20.2266	20.3906	3	4	4	3	3.2179	0.000939303	1.06404	0.0317176
Q70FJ1	Akap9	AKAP9_MOUSE	A-kinase anchor protein 9	19.5433	19.5175	19.1002	20.8757	21.0947	21.0816	20.9225	20.7823	20.8402	20.9052	20.9549	20.5944	20.6759	21.0188	+	+	+				+	maintenance of centrosome location;microtubule nucleation;negative regulation of adenylate cyclase activity;positive regulation of peptidyl-serine phosphorylation;positive regulation of potassium ion transmembrane transporter activity;regulation of Golgi organization;regulation of ventricular cardiac muscle cell membrane repolarization;Sertoli cell development;signal transduction;spermatogenesis	potassium channel regulator activity;protein kinase A regulatory subunit binding;protein-containing complex scaffold activity	centrosome;ciliary basal body;cis-Golgi network;cytoplasm;dendritic branch;extrinsic component of postsynaptic density membrane;Golgi apparatus;Golgi stack;neuronal cell body;pericentriolar material;synaptic membrane	Chromosome and associated proteins;Protein phosphatases and associated proteins		PACT_coil_coil		Cluster -4205	0.000127535	0.000152788	45	19.2055	19.6709	19.387	20.9936	20.8707	20.763	3	4	4	3	6.11523	0.00148634	2.46735	0.0116426
Q9JII6	Akr1a1	AK1A1_MOUSE	Aldo-keto reductase family 1 member A1	23.1851	23.8796	24.2424	24.1418	23.8862	23.9284	23.951	24.3449	24.5741	24.4035	24.2997	24.111	24.2558	24.3407	+		+			+		aldehyde catabolic process;D-glucuronate catabolic process;L-ascorbic acid biosynthetic process	alcohol dehydrogenase (NADP+) activity;alditol:NADP+ 1-oxidoreductase activity;L-glucuronate reductase activity;oxidoreductase activity	apical plasma membrane;cytosol;synapse	Exosome;Glycerolipid metabolism;Glycolysis / Gluconeogenesis;Pentose and glucuronate interconversions	Glycerolipid metabolism;Glycolysis / Gluconeogenesis;Metabolic pathways;Pentose and glucuronate interconversions	Aldo_ket_red	Formation of xylulose-5-phosphate;Glutathione conjugation	Cluster -4205	0.000127535	0.000152788	12	23.9827	24.4716	23.7691	23.9769	24.4056	24.2358	3	4	4	3	1.37446	0.0202908	0.241195	0.564664
P45376	Akr1b1	ALDR_MOUSE	Aldo-keto reductase family 1 member B1	25.3466	25.5531	25.7098	25.2614	25.049	24.9165	24.9611	24.7898	24.7961	24.6016	24.7908	24.9966	25.2279	25.2733	+	+	+					cellular hyperosmotic salinity response;cellular response to hydrogen peroxide;cellular response to methylglyoxal;cellular response to peptide;daunorubicin metabolic process;doxorubicin metabolic process;inner medullary collecting duct development;maternal process involved in female pregnancy;monosaccharide metabolic process;naphthalene metabolic process;negative regulation of apoptotic process;n…	alcohol dehydrogenase (NADP+) activity;alditol:NADP+ 1-oxidoreductase activity;glyceraldehyde oxidoreductase activity;oxidoreductase activity	cytosol;extracellular space;mast cell granule;nucleoplasm;paranodal junction;perinuclear region of cytoplasm;plasma membrane bounded cell projection cytoplasm;Schmidt-Lanterman incisure;Schwann cell microvillus	Folate biosynthesis;Fructose and mannose metabolism;Galactose metabolism;Glycerolipid metabolism;Pentose and glucuronate interconversions	Folate biosynthesis;Fructose and mannose metabolism;Galactose metabolism;Glycerolipid metabolism;Metabolic pathways;Pentose and glucuronate interconversions	Aldo_ket_red	Fructose biosynthesis;Pregnenolone biosynthesis	Cluster -4206	0.000127535	0.000152788	10	25.7634	25.5457	25.5365	25.047	24.7446	25.1659	3	4	4	3	3.59035	0.00155021	1.69345	0.0430467
P45377	Akr1b8	ALD2_MOUSE	Aldose reductase-related protein 2	20.2803	21.6887	21.339	21.693	21.7925	22.1345	17.0113	22.3913	22.1349	22.1859	21.8818	21.6494	23.5951	22.4067			+					daunorubicin metabolic process;doxorubicin metabolic process;farnesol catabolic process	alcohol dehydrogenase (NADP+) activity;alditol:NADP+ 1-oxidoreductase activity;geranylgeranyl reductase activity;indanol dehydrogenase activity;oxidoreductase activity;retinal dehydrogenase activity	cytosol;mitochondrion	Folate biosynthesis;Fructose and mannose metabolism;Galactose metabolism;Glycerolipid metabolism;Pentose and glucuronate interconversions	Folate biosynthesis;Fructose and mannose metabolism;Galactose metabolism;Glycerolipid metabolism;Metabolic pathways;Pentose and glucuronate interconversions	Aldo_ket_red	Estrogen biosynthesis;Retinoid metabolism and transport		0.000127535	0.000152788	2	22.098	22.9242	21.1027	21.8733	22.1485	22.5504	3	3	4	3	0.486035	0.0799496	0.12547	0.656082
Q9DCT1	Akr1e2	AKCL2_MOUSE	1,5-anhydro-D-fructose reductase	24.6298	24.9611	25.1692	24.6278	24.7651	24.6655	24.7303	24.5177	24.7619	24.471	24.3071	24.5558	24.2569	24.6126	+							oxidation-reduction process	1,5-anhydro-D-fructose reductase activity;alcohol dehydrogenase (NADP+) activity;alditol:NADP+ 1-oxidoreductase activity;oxidoreductase activity	cytosol;Golgi apparatus;nucleoplasm	Enzymes with EC numbers		Aldo_ket_red		Cluster -4206	0.000127535	0.000152788	7	24.8446	24.8095	24.9201	24.6972	24.5144	24.4751	3	4	4	3	1.34564	0.0383038	0.537553	0.379357
Q8CG76	Akr7a2	ARK72_MOUSE	Aflatoxin B1 aldehyde reductase member 2	23.3549	23.4771	23.8486	23.6818	23.6162	23.5891	23.6738	23.4807	23.6166	23.5722	23.4127	23.7633	23.2097	23.8695								daunorubicin metabolic process;doxorubicin metabolic process	alditol:NADP+ 1-oxidoreductase activity;phenanthrene-9,10-epoxide hydrolase activity	cytosol;Golgi apparatus;mitochondrion	Metabolism of xenobiotics by cytochrome P450	Metabolism of xenobiotics by cytochrome P450	Aldo_ket_red	Aflatoxin activation and detoxification		0.000127535	0.000152788	10	23.5775	24.0462	23.5602	23.6402	23.5206	23.6142	3	4	4	3	0.0716332	0.832939	0.190205	0.749028
P31750	Akt1	AKT1_MOUSE	RAC-alpha serine/threonine-protein kinase	20.7279	21.1425	21.5742	21.4593	21.3917	21.5505	21.3846	21.6767	21.7729	21.7465	21.7677	21.1955	21.8181	21.77	+		+			+		activation-induced cell death of T cells;aging;apoptotic mitochondrial changes;carbohydrate transport;cell migration involved in sprouting angiogenesis;cell projection organization;cellular response to cadmium ion;cellular response to decreased oxygen levels;cellular response to DNA damage stimulus;cellular response to epidermal growth factor stimulus;cellular response to granulocyte macrophage c…	14-3-3 protein binding;ATP binding;enzyme binding;GTPase activating protein binding;identical protein binding;kinase activity;nitric-oxide synthase regulator activity;phosphatidylinositol-3,4,5-trisphosphate binding;phosphatidylinositol-3,4-bisphosphate binding;protein homodimerization activity;protein kinase activity;protein kinase binding;protein kinase C binding;protein phosphatase 2A binding;…	cell-cell junction;ciliary basal body;cytoplasm;cytosol;microtubule cytoskeleton;mitochondrion;nucleus;plasma membrane;protein-containing complex;spindle;vesicle	Acute myeloid leukemia;Adipocytokine signaling pathway;Adrenergic signaling in cardiomyocytes;AGE-RAGE signaling pathway in diabetic complications;AMPK signaling pathway;Apelin signaling pathway;Apoptosis;Autophagy - animal;B cell receptor signaling pathway;Breast cancer;cAMP signaling pathway;Carbohydrate digestion and absorption;Cellular senescence;Central carbon metabolism in cancer;cGMP-PKG s…	Acute myeloid leukemia;Adipocytokine signaling pathway;Adrenergic signaling in cardiomyocytes;AGE-RAGE signaling pathway in diabetic complications;AMPK signaling pathway;Apelin signaling pathway;Apoptosis;Autophagy - animal;B cell receptor signaling pathway;Breast cancer;cAMP signaling pathway;Carbohydrate digestion and absorption;Cellular senescence;Central carbon metabolism in cancer;cGMP-PKG s…	PH;Pkinase;Pkinase_C	AKT phosphorylates targets in the cytosol;AKT phosphorylates targets in the nucleus;AKT-mediated inactivation of FOXO1A;Butyrate Response Factor 1 (BRF1) binds and destabilizes mRNA;CD28 dependent PI3K/Akt signaling;CTLA4 inhibitory signaling;Cyclin A:Cdk2-associated events at S phase entry;Cyclin E associated events during G1/S transition;Deactivation of the beta-catenin transactivating complex;…	Cluster -4205	0.000127535	0.000152788	8	20.9197	21.3317	21.1482	21.4466	21.7409	21.5945	3	4	4	3	1.2224	0.0312113	0.460935	0.350063
Q9D1F4	Akt1s1	AKTS1_MOUSE	Proline-rich AKT1 substrate 1	17.2088	17.081	16.8113	20.174	19.739	19.3893	19.8689	20.1255	20.0286	16.9448	20.0954	19.9434	20.3948	20.3538	+	+	+				+	negative regulation of cell size;negative regulation of protein kinase activity;negative regulation of TOR signaling;neurotrophin TRK receptor signaling pathway;Notch signaling pathway;regulation of apoptotic process;regulation of neuron apoptotic process		cytoplasm;cytosol;nucleus;protein-containing complex;TORC1 complex	AMPK signaling pathway;Autophagy - animal;Longevity regulating pathway;Longevity regulating pathway - multiple species;Membrane trafficking;mTOR signaling pathway;Thermogenesis	AMPK signaling pathway;Autophagy - animal;Longevity regulating pathway;Longevity regulating pathway - multiple species;mTOR signaling pathway;Thermogenesis	PRAS	AKT phosphorylates targets in the cytosol;HSF1-dependent transactivation;mTOR signalling;mTORC1-mediated signalling	Cluster -4205	0.000127535	0.000295334	2	19.3916	20.5536	NaN	19.7928	20.0832	20.2306	0	4	3	3	2.26126	0.00134051	4.39812	0.0121404
Q60823	Akt2	AKT2_MOUSE	RAC-beta serine/threonine-protein kinase	19.9135	20.1307	20.541	20.4734	20.5089	20.656	20.4266	20.9062	20.9388	21.0539	20.9562	20.3195	21.4469	20.8199	+		+			+		activation of GTPase activity;carbohydrate transport;cellular response to high light intensity;cellular response to insulin stimulus;cellular response to organic cyclic compound;glucose metabolic process;glycogen biosynthetic process;insulin receptor signaling pathway;intracellular protein transmembrane transport;intracellular signal transduction;negative regulation of apoptotic process;negative …	ATP binding;metal ion binding;protein kinase activity;protein kinase C binding;protein serine/threonine kinase activity	cell cortex;cytosol;early endosome;insulin-responsive compartment;intracellular membrane-bounded organelle;mitochondrion;nucleus;plasma membrane;protein-containing complex;ruffle membrane;sarcoplasmic reticulum;vesicle	Acute myeloid leukemia;Adipocytokine signaling pathway;Adrenergic signaling in cardiomyocytes;AGE-RAGE signaling pathway in diabetic complications;AMPK signaling pathway;Apelin signaling pathway;Apoptosis;Autophagy - animal;B cell receptor signaling pathway;Breast cancer;cAMP signaling pathway;Carbohydrate digestion and absorption;Cellular senescence;Central carbon metabolism in cancer;cGMP-PKG s…	Acute myeloid leukemia;Adipocytokine signaling pathway;Adrenergic signaling in cardiomyocytes;AGE-RAGE signaling pathway in diabetic complications;AMPK signaling pathway;Apelin signaling pathway;Apoptosis;Autophagy - animal;B cell receptor signaling pathway;Breast cancer;cAMP signaling pathway;Carbohydrate digestion and absorption;Cellular senescence;Central carbon metabolism in cancer;cGMP-PKG s…	PH;Pkinase;Pkinase_C	Activation of AKT2;AKT phosphorylates targets in the cytosol;AKT phosphorylates targets in the nucleus;AKT-mediated inactivation of FOXO1A;CD28 dependent PI3K/Akt signaling;CTLA4 inhibitory signaling;Cyclin A:Cdk2-associated events at S phase entry;Cyclin E associated events during G1/S transition;Deactivation of the beta-catenin transactivating complex;Downregulation of ERBB2:ERBB3 signaling;G b…	Cluster -4205	0.000127535	0.000152788	8	19.9934	21.2108	20.1951	20.5162	20.9638	20.8621	3	4	4	3	1.54716	0.0116386	0.662022	0.252211
Q9WUA6	Akt3	AKT3_MOUSE	RAC-gamma serine/threonine-protein kinase	20.6414	21.0471	21.0779	20.4845	20.6582	20.72	20.4992	20.9312	21.004	21.0981	21.1408	20.5217	20.7392	20.6615	+					+		brain morphogenesis;cellular response to insulin stimulus;homeostasis of number of cells within a tissue;intracellular signal transduction;mitochondrial genome maintenance;negative regulation of cellular senescence;peptidyl-serine phosphorylation;peptidyl-threonine phosphorylation;positive regulation of angiogenesis;positive regulation of artery morphogenesis;positive regulation of blood vessel e…	ATP binding;protein kinase activity;protein kinase C binding;protein serine/threonine kinase activity	cytoplasm;nucleus;plasma membrane	Acute myeloid leukemia;Adipocytokine signaling pathway;Adrenergic signaling in cardiomyocytes;AGE-RAGE signaling pathway in diabetic complications;AMPK signaling pathway;Apelin signaling pathway;Apoptosis;Autophagy - animal;B cell receptor signaling pathway;Breast cancer;cAMP signaling pathway;Carbohydrate digestion and absorption;Cellular senescence;Central carbon metabolism in cancer;cGMP-PKG s…	Acute myeloid leukemia;Adipocytokine signaling pathway;Adrenergic signaling in cardiomyocytes;AGE-RAGE signaling pathway in diabetic complications;AMPK signaling pathway;Apelin signaling pathway;Apoptosis;Autophagy - animal;B cell receptor signaling pathway;Breast cancer;cAMP signaling pathway;Carbohydrate digestion and absorption;Cellular senescence;Central carbon metabolism in cancer;cGMP-PKG s…	PH;Pkinase;Pkinase_C	AKT phosphorylates targets in the cytosol;AKT phosphorylates targets in the nucleus;AKT-mediated inactivation of FOXO1A;CD28 dependent PI3K/Akt signaling;CTLA4 inhibitory signaling;Cyclin A:Cdk2-associated events at S phase entry;Cyclin E associated events during G1/S transition;Downregulation of ERBB2:ERBB3 signaling;G beta:gamma signalling through PI3Kgamma;Negative regulation of the PI3K/AKT n…	Cluster -4207	0.000127535	0.000152788	10	20.7585	NaN	20.9221	20.5905	21.0435	20.6408	3	4	4	3	2.36721	0.00872702	0.893695	0.17585
Q64362	Aktip	AKTIP_MOUSE	AKT-interacting protein	20.3539	20.5361	20.9291	21.2087	21.1625	21.1576	21.142	21.0886	21.2995	21.2444	21.2176	21	20.9449	21.3264	+		+					apoptotic process;early endosome to late endosome transport;endosome organization;endosome to lysosome transport;lysosome organization;positive regulation of protein binding;positive regulation of protein phosphorylation;protein transport		cytosol;FHF complex;HOPS complex;plasma membrane			UQ_con		Cluster -4205	0.000127535	0.000152788	9	20.7326	NaN	20.6064	21.1677	21.2125	21.0905	3	4	4	3	2.44022	0.00581331	1.09964	0.0696025
P10518	Alad	HEM2_MOUSE	Delta-aminolevulinic acid dehydratase	23.3889	23.6214	23.763	23.7751	23.4906	23.278	23.3491	23.3223	23.1172	22.9489	23.0064	23.6077	23.5738	23.452	+		+		+			cellular response to interleukin-4;cellular response to lead ion;heme biosynthetic process;negative regulation of proteasomal protein catabolic process;protein homooligomerization;protoporphyrinogen IX biosynthetic process;response to activity;response to aluminum ion;response to amino acid;response to arsenic-containing substance;response to cadmium ion;response to cobalt ion;response to drug;re…	identical protein binding;porphobilinogen synthase activity;proteasome core complex binding;zinc ion binding	cytosol;extracellular space	Exosome;Porphyrin and chlorophyll metabolism	Metabolic pathways;Porphyrin and chlorophyll metabolism	ALAD	Heme biosynthesis;Neutrophil degranulation	Cluster -4206	0.000127535	0.000152788	11	23.7603	25.2505	23.5911	23.4732	23.0987	23.5445	3	4	4	3	1.87117	0.01412	0.316984	0.612883
P07724	Alb	ALBU_MOUSE	Albumin	28.1565	27.5759	27.5676	26.797	26.9992	26.6673	26.4512	26.3425	26.9884	26.873	26.6585	27.5185	28.8842	27.4769	+	+	+		+			cellular response to starvation;hemolysis by symbiont of host erythrocytes;maintenance of mitochondrion location;negative regulation of apoptotic process;positive regulation of circadian sleep/wake cycle, non-REM sleep	chaperone binding;DNA binding;drug binding;enzyme binding;fatty acid binding;identical protein binding;oxygen binding;pyridoxal phosphate binding;toxic substance binding;zinc ion binding	basement membrane;cytoplasm;endoplasmic reticulum;extracellular exosome;extracellular region;extracellular space;Golgi apparatus;myelin sheath;protein-containing complex	Exosome;Thyroid hormone synthesis	Thyroid hormone synthesis	Serum_albumin	HDL remodeling;Platelet degranulation;Post-translational protein phosphorylation;Recycling of bile acids and salts;Regulation of Insulin-like Growth Factor (IGF) transport and uptake by Insulin-like Growth Factor Binding Proteins (IGFBPs);Scavenging of heme from plasma;Transport of organic anions	Cluster -4197	0.000127535	0.000152788	28	26.8686	26.9168	27.7666	26.7287	26.7156	27.9599	3	4	4	3	2.26509	0.00214181	1.82035	0.0181247
Q61490	Alcam	CD166_MOUSE	CD166 antigen	23.0156	23.1833	22.8628	22.4658	22.4981	22.3338	22.5895	22.4472	21.9907	21.7845	22.4336	22.896	22.8008	22.2506	+	+	+					adaptive immune response;axon extension involved in axon guidance;axon guidance;cell adhesion;heterophilic cell-cell adhesion via plasma membrane cell adhesion molecules;motor neuron axon guidance;neuron projection extension;retinal ganglion cell axon guidance	identical protein binding	axon;dendrite;external side of plasma membrane;immunological synapse;integral component of plasma membrane;intrinsic component of plasma membrane;neuronal cell body;T cell receptor complex	CD molecules;Cell adhesion molecules;Cell adhesion molecules (CAMs)	Cell adhesion molecules (CAMs)	C2-set_2		Cluster -4206	0.000127535	0.000152788	11	22.8575	21.3547	23.0206	22.4718	22.164	22.6491	3	4	4	3	2.02721	0.00579534	1.9467	0.0285735
Q571I9	Aldh16a1	A16A1_MOUSE	Aldehyde dehydrogenase family 16 member A1	20.9479	20.5017	20.6957	20.9095	21.2894	21.2289	20.7848	20.3716	20.6813	20.6302	20.5101	21.035	20.8621	21.109	+				+	+			oxidoreductase activity, acting on the aldehyde or oxo group of donors, NAD or NADP as acceptor				Aldedh		Cluster -4193	0.000127535	0.000152788	6	20.671	21.0871	20.7151	21.0531	20.5483	21.002	3	4	4	3	1.84176	0.0128165	0.92198	0.166803
Q9Z110	Aldh18a1	P5CS_MOUSE	Delta-1-pyrroline-5-carboxylate synthase	22.6328	22.7622	22.6853	22.4756	22.3998	22.5927	22.4862	21.8612	21.9342	21.9197	21.9308	22.6173	21.8529	22.4624	+		+			+		cellular amino acid biosynthetic process;citrulline biosynthetic process;glutamate metabolic process;L-proline biosynthetic process;ornithine biosynthetic process;proline biosynthetic process;response to temperature stimulus	ATP binding;delta1-pyrroline-5-carboxylate synthetase activity;glutamate 5-kinase activity;glutamate-5-semialdehyde dehydrogenase activity;identical protein binding	cytosol;mitochondrial inner membrane;mitochondrial membrane;mitochondrion	Arginine and proline metabolism	Arginine and proline metabolism;Biosynthesis of amino acids;Metabolic pathways	AA_kinase;Aldedh	Amino acid synthesis and interconversion (transamination)	Cluster -4206	0.000127535	0.000152788	21	22.6575	22.0162	22.6934	22.4886	21.9115	22.3109	3	4	4	3	2.80756	0.00269752	1.85864	0.216599
P24549	Aldh1a1	AL1A1_MOUSE	Aldehyde dehydrogenase 1A1	24.6337	26.1146	23.6269	25.5948	25.7154	24.8543	22.5634	24.3577	24.1159	24.2402	24.2106	25.4457	27.3049	24.2026								9-cis-retinoic acid biosynthetic process;9-cis-retinoic acid metabolic process;embryonic eye morphogenesis;negative regulation of cold-induced thermogenesis;optic cup morphogenesis involved in camera-type eye development;oxidation-reduction process;positive regulation of apoptotic process;protein homotetramerization;response to drug;response to ethanol;response to oxidative stress;retinoic acid b…	3-chloroallyl aldehyde dehydrogenase activity;aldehyde dehydrogenase (NAD) activity;benzaldehyde dehydrogenase (NAD+) activity;identical protein binding;NAD binding;retinal dehydrogenase activity	cytoplasm;cytosol;nucleus	Retinol metabolism	Metabolic pathways;Retinol metabolism	Aldedh	Ethanol oxidation;Fructose catabolism;RA biosynthesis pathway		0.000127535	0.000152788	11	24.3435	27.3977	24.7918	24.682	24.2311	25.6511	3	4	4	3	0.287374	0.212047	0.0365618	0.901162
O35945	Aldh1a7	AL1A7_MOUSE	Aldehyde dehydrogenase, cytosolic 1	22.278	22.4301	22.0173	22.4569	22.4208	22.1673	20.9776	22.6223	22.4124	22.1681	22.5173	21.9636	22.5309	21.8384								ethanol catabolic process	aldehyde dehydrogenase (NAD) activity;benzaldehyde dehydrogenase (NAD+) activity;glyceraldehyde-3-phosphate dehydrogenase (NAD+) (non-phosphorylating) activity	cytoplasm	Retinol metabolism	Metabolic pathways;Retinol metabolism	Aldedh	Ethanol oxidation;Fructose catabolism;RA biosynthesis pathway		0.000127535	0.000152788	4	22.3284	24.7726	22.2418	22.0057	22.43	22.111	3	4	4	3	0.231845	0.391031	0.251996	0.527132
Q9CZS1	Aldh1b1	AL1B1_MOUSE	Aldehyde dehydrogenase X, mitochondrial	20.7001	21.0982	20.7587	20.6739	20.8926	20.2031	20.8916	19.8505	19.4658	18.9346	16.8322	20.8153	20.9524	20.3054	+		+		+	+		ethanol catabolic process	aldehyde dehydrogenase (NAD) activity;glyceraldehyde-3-phosphate dehydrogenase (NAD+) (non-phosphorylating) activity	intracellular membrane-bounded organelle;mitochondrial matrix;mitochondrion;nucleoplasm	Arginine and proline metabolism;Ascorbate and aldarate metabolism;beta-Alanine metabolism;Fatty acid degradation;Glycerolipid metabolism;Glycolysis / Gluconeogenesis;Histidine metabolism;Lysine degradation;Pyruvate metabolism;Tryptophan metabolism;Valine, leucine and isoleucine degradation	Arginine and proline metabolism;Ascorbate and aldarate metabolism;beta-Alanine metabolism;Fatty acid degradation;Glycerolipid metabolism;Glycolysis / Gluconeogenesis;Histidine metabolism;Lysine degradation;Metabolic pathways;Pyruvate metabolism;Tryptophan metabolism;Valine, leucine and isoleucine degradation	Aldedh	Ethanol oxidation	Cluster -4206	0.000127535	0.000152788	4	20.8918	NaN	20.8524	20.6653	19.417	20.6911	3	4	3	3	1.89108	0.00257778	0.39554	0.471164
Q8R0Y6	Aldh1l1	AL1L1_MOUSE	Cytosolic 10-formyltetrahydrofolate dehydrogenase	22.9209	23.0491	23.0071	23.6892	23.389	23.276	23.2688	22.2658	22.2675	22.068	22.3573	23.0129	24.3711	23.5025	+		+		+	+		10-formyltetrahydrofolate catabolic process;biosynthetic process;one-carbon metabolic process	aldehyde dehydrogenase (NAD) activity;aldehyde dehydrogenase (NADP+) activity;aldehyde dehydrogenase [NAD(P)+] activity;formyltetrahydrofolate dehydrogenase activity;hydroxymethyl-, formyl- and related transferase activity;protein-containing complex binding	cytosol;mitochondrion;protein-containing complex	One carbon pool by folate	One carbon pool by folate	Aldedh;Formyl_trans_C;Formyl_trans_N	Metabolism of folate and pterines	Cluster -4206	0.000127535	0.000152788	21	22.9025	22.7746	22.9924	23.4058	22.2397	23.6288	3	4	4	3	2.97636	0.00104621	1.72659	0.0616318
Q8K009	Aldh1l2	AL1L2_MOUSE	Mitochondrial 10-formyltetrahydrofolate dehydrogenase	17.2088	17.081	19.296	16.8263	19.5349	19.0182	19.1819	19.617	19.8134	19.7352	19.8407	17.1071	20.392	18.88			+			+		10-formyltetrahydrofolate catabolic process;biosynthetic process;one-carbon metabolic process	aldehyde dehydrogenase (NAD) activity;formyltetrahydrofolate dehydrogenase activity;hydroxymethyl-, formyl- and related transferase activity	mitochondrion;nucleus	One carbon pool by folate	One carbon pool by folate	Aldedh;Formyl_trans_C;Formyl_trans_N;PP-binding	Metabolism of folate and pterines		0.000127535	0.000152788	9	NaN	NaN	19.296	19.245	19.7516	19.636	1	3	4	2	0.6096	0.0521424	0.344697	0.302106
P47738	Aldh2	ALDH2_MOUSE	Aldehyde dehydrogenase, mitochondrial	24.8846	24.7319	24.9029	24.4501	24.6083	24.5933	24.6402	23.8564	23.7675	23.6543	23.8859	25.0604	24.8703	24.5488	+		+		+	+		ethanol catabolic process;negative regulation of apoptotic process	aldehyde dehydrogenase (NAD) activity;glyceraldehyde-3-phosphate dehydrogenase (NAD+) (non-phosphorylating) activity;identical protein binding;NAD binding;NADH binding	mitochondrial matrix;mitochondrion	Arginine and proline metabolism;Ascorbate and aldarate metabolism;beta-Alanine metabolism;Fatty acid degradation;Glycerolipid metabolism;Glycolysis / Gluconeogenesis;Histidine metabolism;Lysine degradation;Pyruvate metabolism;Tryptophan metabolism;Valine, leucine and isoleucine degradation	Arginine and proline metabolism;Ascorbate and aldarate metabolism;beta-Alanine metabolism;Fatty acid degradation;Glycerolipid metabolism;Glycolysis / Gluconeogenesis;Histidine metabolism;Lysine degradation;Metabolic pathways;Pyruvate metabolism;Tryptophan metabolism;Valine, leucine and isoleucine degradation	Aldedh	Ethanol oxidation;Metabolism of serotonin	Cluster -4206	0.000127535	0.000152788	10	24.7148	24.2573	24.8398	24.573	23.791	24.8265	3	4	4	3	5.31853	0.000932249	1.77964	0.133579
P47739	Aldh3a1	AL3A1_MOUSE	Aldehyde dehydrogenase, dimeric NADP-preferring	18.3092	20.2972	21.0492	16.8263	17.2759	20.8266	17.0113	16.9667	17.1337	16.9448	16.8322	24.3052	17.0743	21.6703	+		+					aging;cellular aldehyde metabolic process;oxidation-reduction process;positive regulation of cell proliferation;response to cAMP;response to drug;response to glucocorticoid;response to hypoxia;response to nutrient;response to organic cyclic compound	3-chloroallyl aldehyde dehydrogenase activity;alcohol dehydrogenase (NADP+) activity;aldehyde dehydrogenase (NAD) activity;aldehyde dehydrogenase [NAD(P)+] activity;benzaldehyde dehydrogenase (NAD+) activity;oxidoreductase activity, acting on the aldehyde or oxo group of donors, NAD or NADP as acceptor	cytoplasm;cytosol;endoplasmic reticulum;integral component of membrane;plasma membrane	beta-Alanine metabolism;Chemical carcinogenesis;Drug metabolism - cytochrome P450;Glycolysis / Gluconeogenesis;Histidine metabolism;Metabolism of xenobiotics by cytochrome P450;Phenylalanine metabolism;Tyrosine metabolism	beta-Alanine metabolism;Chemical carcinogenesis;Drug metabolism - cytochrome P450;Glycolysis / Gluconeogenesis;Histidine metabolism;Metabolic pathways;Metabolism of xenobiotics by cytochrome P450;Phenylalanine metabolism;Tyrosine metabolism	Aldedh	Phase I - Functionalization of compounds	Cluster -4197	0.000127535	0.000152788	9	19.2582	26.3025	19.8852	20.8266	NaN	22.9877	3	1	0	2	1.00453	0.0118905	0.720269	0.0608637
P47740	Aldh3a2	AL3A2_MOUSE	Aldehyde dehydrogenase family 3 member A2	24.0993	23.8868	23.8776	23.9286	23.7883	23.6113	23.7882	22.6766	22.4096	22.501	22.5869	23.9696	23.7884	23.4452	+		+		+	+		cellular aldehyde metabolic process;central nervous system development;epidermis development;fatty acid metabolic process;formaldehyde metabolic process;hexadecanal metabolic process;oxidation-reduction process;peripheral nervous system development;phytol metabolic process;response to reactive oxygen species;sesquiterpenoid metabolic process	3-chloroallyl aldehyde dehydrogenase activity;aldehyde dehydrogenase (NAD) activity;glyceraldehyde-3-phosphate dehydrogenase (NAD+) (non-phosphorylating) activity;long-chain-alcohol oxidase activity;long-chain-aldehyde dehydrogenase activity;medium-chain-aldehyde dehydrogenase activity;protein homodimerization activity	cytosol;endoplasmic reticulum;extrinsic component of endoplasmic reticulum membrane;integral component of membrane;intracellular membrane-bounded organelle;mitochondrial inner membrane;mitochondrion;nucleus;peroxisome	Arginine and proline metabolism;Ascorbate and aldarate metabolism;beta-Alanine metabolism;Fatty acid degradation;Glycerolipid metabolism;Glycolysis / Gluconeogenesis;Histidine metabolism;Lysine degradation;Pyruvate metabolism;Tryptophan metabolism;Valine, leucine and isoleucine degradation	Arginine and proline metabolism;Ascorbate and aldarate metabolism;beta-Alanine metabolism;Fatty acid degradation;Glycerolipid metabolism;Glycolysis / Gluconeogenesis;Histidine metabolism;Lysine degradation;Metabolic pathways;Pyruvate metabolism;Tryptophan metabolism;Valine, leucine and isoleucine degradation	Aldedh	Alpha-oxidation of phytanate;Sphingolipid de novo biosynthesis	Cluster -4206	0.000127535	0.000152788	11	23.9079	23.2231	23.9545	23.7791	22.5435	23.7344	3	4	4	3	5.96491	0.00149495	0.863556	0.364381
Q8CHT0	Aldh4a1	AL4A1_MOUSE	Delta-1-pyrroline-5-carboxylate dehydrogenase, mitochondrial	23.2064	23.2799	23.2444	23.0168	22.956	22.8992	22.9324	22.2755	22.2009	22.0853	22.285	23.1706	22.8115	23.0018	+		+		+	+		proline catabolic process to glutamate	1-pyrroline-5-carboxylate dehydrogenase activity;aldehyde dehydrogenase (NAD) activity;identical protein binding	mitochondrial matrix;mitochondrion	Alanine, aspartate and glutamate metabolism;Arginine and proline metabolism	Alanine, aspartate and glutamate metabolism;Arginine and proline metabolism;Metabolic pathways	Aldedh	Glyoxylate metabolism and glycine degradation;Proline catabolism	Cluster -4206	0.000127535	0.000152788	13	23.3018	22.5648	23.2436	22.9511	22.2117	22.9946	3	4	4	3	6.35954	0.00114488	3.5347	0.0684573
Q8BWF0	Aldh5a1	SSDH_MOUSE	Succinate-semialdehyde dehydrogenase, mitochondrial	24.7596	24.8344	24.8345	24.4439	24.5458	24.4292	24.4844	23.4622	23.4507	23.2981	23.5539	24.7782	24.108	24.3769	+	+	+		+	+		acetate metabolic process;central nervous system development;galactosylceramide metabolic process;gamma-aminobutyric acid catabolic process;gamma-aminobutyric acid metabolic process;glucose metabolic process;glucosylceramide metabolic process;glutamate metabolic process;glutamine metabolic process;glutathione metabolic process;glycerophospholipid metabolic process;neurotransmitter catabolic proce…	carboxylic acid binding;NAD binding;succinate-semialdehyde dehydrogenase (NAD+) activity;succinate-semialdehyde dehydrogenase [NAD(P)+] activity	mitochondrion	Alanine, aspartate and glutamate metabolism;Butanoate metabolism	Alanine, aspartate and glutamate metabolism;Butanoate metabolism;Metabolic pathways	Aldedh	Degradation of GABA	Cluster -4206	0.000127535	0.000152788	13	24.7461	23.282	24.8095	24.4758	23.4412	24.421	3	4	4	3	5.47199	0.00119557	3.54656	0.0451697
Q9EQ20	Aldh6a1	MMSA_MOUSE	Methylmalonate-semialdehyde dehydrogenase [acylating], mitochondrial	24.8395	25.0159	24.9556	24.4734	24.5568	24.4195	24.5656	23.8396	24.0107	23.8945	23.9312	24.8245	24.3213	24.465	+	+	+			+		beta-alanine catabolic process;brown fat cell differentiation;thymine catabolic process;thymine metabolic process;valine catabolic process;valine metabolic process	malonate-semialdehyde dehydrogenase (acetylating) activity;methylmalonate-semialdehyde dehydrogenase (acylating) activity;thiolester hydrolase activity	mitochondrion;nucleoplasm	beta-Alanine metabolism;Inositol phosphate metabolism;Propanoate metabolism;Valine, leucine and isoleucine degradation	beta-Alanine metabolism;Carbon metabolism;Inositol phosphate metabolism;Metabolic pathways;Propanoate metabolism;Valine, leucine and isoleucine degradation	Aldedh	Branched-chain amino acid catabolism	Cluster -4206	0.000127535	0.000152788	16	24.8521	23.9916	24.937	24.5038	23.919	24.5369	3	4	4	3	4.86165	0.000729167	2.53034	0.0313238
Q9DBF1	Aldh7a1	AL7A1_MOUSE	Alpha-aminoadipic semialdehyde dehydrogenase	24.3928	24.6865	24.685	24.635	24.5313	24.3091	24.3346	23.4318	23.5049	23.3856	23.3983	24.4058	24.083	24.231	+		+		+	+		glycine betaine biosynthetic process from choline	betaine-aldehyde dehydrogenase activity;glyceraldehyde-3-phosphate dehydrogenase (NAD+) (non-phosphorylating) activity;L-aminoadipate-semialdehyde dehydrogenase activity	cytosol;mitochondrion;nucleus	Arginine and proline metabolism;Ascorbate and aldarate metabolism;beta-Alanine metabolism;Fatty acid degradation;Glycerolipid metabolism;Glycine, serine and threonine metabolism;Glycolysis / Gluconeogenesis;Histidine metabolism;Lysine degradation;Pyruvate metabolism;Tryptophan metabolism;Valine, leucine and isoleucine degradation	Arginine and proline metabolism;Ascorbate and aldarate metabolism;beta-Alanine metabolism;Fatty acid degradation;Glycerolipid metabolism;Glycine, serine and threonine metabolism;Glycolysis / Gluconeogenesis;Histidine metabolism;Lysine degradation;Metabolic pathways;Pyruvate metabolism;Tryptophan metabolism;Valine, leucine and isoleucine degradation	Aldedh	Choline catabolism;Lysine catabolism	Cluster -4206	0.000127535	0.000152788	9	24.6904	25.0932	24.5881	24.4525	23.4302	24.2399	3	4	4	3	5.70815	0.00113684	0.472659	0.521249
Q9JLJ2	Aldh9a1	AL9A1_MOUSE	4-trimethylaminobutyraldehyde dehydrogenase	24.6098	24.7573	25.095	24.5077	24.6994	24.6094	24.5737	24.0368	24.0518	23.8745	24.0923	24.4694	24.1746	24.5807	+		+			+		carnitine biosynthetic process;carnitine metabolic process;cellular aldehyde metabolic process;neurotransmitter biosynthetic process;oxidation-reduction process	3-chloroallyl aldehyde dehydrogenase activity;4-trimethylammoniobutyraldehyde dehydrogenase activity;aldehyde dehydrogenase (NAD) activity;amine binding;aminobutyraldehyde dehydrogenase activity;glyceraldehyde-3-phosphate dehydrogenase (NAD+) (non-phosphorylating) activity;NAD binding;oxidoreductase activity, acting on the aldehyde or oxo group of donors, NAD or NADP as acceptor;protein homodimer…	cytosol;mitochondrion	Arginine and proline metabolism;Ascorbate and aldarate metabolism;beta-Alanine metabolism;Fatty acid degradation;Glycerolipid metabolism;Glycolysis / Gluconeogenesis;Histidine metabolism;Lysine degradation;Pyruvate metabolism;Tryptophan metabolism;Valine, leucine and isoleucine degradation	Arginine and proline metabolism;Ascorbate and aldarate metabolism;beta-Alanine metabolism;Fatty acid degradation;Glycerolipid metabolism;Glycolysis / Gluconeogenesis;Histidine metabolism;Lysine degradation;Metabolic pathways;Pyruvate metabolism;Tryptophan metabolism;Valine, leucine and isoleucine degradation	Aldedh		Cluster -4206	0.000127535	0.000152788	16	24.7893	24.2207	24.8207	24.5975	24.0139	24.4082	3	4	4	3	3.45048	0.00152367	0.590692	0.360995
P05064	Aldoa	ALDOA_MOUSE	Fructose-bisphosphate aldolase A	29.6274	29.7931	29.8541	29.4894	29.9086	29.1498	29.5434	28.2888	28.2291	28.237	28.4598	30.0316	29.2311	29.2148	+		+		+	+		ATP biosynthetic process;binding of sperm to zona pellucida;fructose 1,6-bisphosphate metabolic process;fructose metabolic process;glycolytic process;glycolytic process through fructose-6-phosphate;methylglyoxal biosynthetic process;muscle cell cellular homeostasis;positive regulation of cell migration;protein homotetramerization;regulation of cell shape;striated muscle contraction	cytoskeletal protein binding;fructose binding;fructose-bisphosphate aldolase activity;identical protein binding;protease binding	actin cytoskeleton;cytoplasm;cytosol;extracellular exosome;extracellular space;M band;membrane;mitochondrion;myelin sheath;nuclear heterochromatin;protein-containing complex;sperm fibrous sheath;sperm head;Z disc	Chromosome and associated proteins;Exosome;Fructose and mannose metabolism;Glycolysis / Gluconeogenesis;HIF-1 signaling pathway;Membrane trafficking;Pentose phosphate pathway	Biosynthesis of amino acids;Carbon metabolism;Fructose and mannose metabolism;Glycolysis / Gluconeogenesis;HIF-1 signaling pathway;Metabolic pathways;Pentose phosphate pathway	Glycolytic	Gluconeogenesis;Glycolysis;Neutrophil degranulation;Platelet degranulation	Cluster -4206	0.000127535	0.000152788	27	30.1376	28.7058	29.7582	29.5228	28.3037	29.4925	3	4	4	3	3.85535	0.000725389	0.625911	0.335396
P05063	Aldoc	ALDOC_MOUSE	Fructose-bisphosphate aldolase C	27.4659	27.6592	27.9385	27.4322	27.6599	27.3448	27.471	26.468	26.4538	26.417	26.5241	27.2989	27.1281	27.3352	+		+		+	+		aging;apoptotic process;epithelial cell differentiation;fructose 1,6-bisphosphate metabolic process;glycolytic process;protein heterotetramerization;protein homotetramerization	cytoskeletal protein binding;fructose-bisphosphate aldolase activity	axon;cytoplasm;mitochondrion;postsynaptic cytosol	Chromosome and associated proteins;Exosome;Fructose and mannose metabolism;Glycolysis / Gluconeogenesis;HIF-1 signaling pathway;Membrane trafficking;Pentose phosphate pathway	Biosynthesis of amino acids;Carbon metabolism;Fructose and mannose metabolism;Glycolysis / Gluconeogenesis;HIF-1 signaling pathway;Metabolic pathways;Pentose phosphate pathway	Glycolytic	Gluconeogenesis;Glycolysis;Neutrophil degranulation	Cluster -4206	0.000127535	0.000152788	18	27.5704	27.7095	27.6879	27.477	26.4657	27.2541	3	4	4	3	5.75789	0.00121348	0.58133	0.376411
Q921Q3	Alg1	ALG1_MOUSE	Chitobiosyldiphosphodolichol beta-mannosyltransferase	20.4349	20.2347	20.3137	20.6403	20.5492	20.9255	20.6895	20.629	20.5975	20.763	20.4709	20.9032	20.5116	20.7907	+							protein glycosylation	chitobiosyldiphosphodolichol beta-mannosyltransferase activity	endoplasmic reticulum;endoplasmic reticulum membrane;integral component of membrane	Glycosyltransferases;N-Glycan biosynthesis	Metabolic pathways;N-Glycan biosynthesis	Glycos_transf_1	Biosynthesis of the N-glycan precursor (dolichol lipid-linked oligosaccharide, LLO) and transfer to a nascent protein	Cluster -4205	0.000127535	0.000152788	10	20.2705	20.0795	20.3278	20.7011	20.6151	20.7352	3	4	4	3	1.5916	0.0340428	1.87346	0.0697918
Q3UGP8	Alg10b	AG10B_MOUSE	Putative Dol-P-Glc:Glc(2)Man(9)GlcNAc(2)-PP-Dol alpha-1,2-glucosyltransferase	22.1679	22.556	22.5307	22.6259	22.16	22.3506	22.4955	21.9366	22.249	21.7627	21.8949	22.9078	21.6525	21.7116			+			+		auditory receptor cell development;dolichol-linked oligosaccharide biosynthetic process;sensory perception of sound	dolichyl pyrophosphate Glc2Man9GlcNAc2 alpha-1,2-glucosyltransferase activity;dolichyl-phosphate-glucose-glycolipid alpha-glucosyltransferase activity;potassium channel regulator activity	endoplasmic reticulum membrane;integral component of membrane;plasma membrane	Glycosyltransferases;N-Glycan biosynthesis	Metabolic pathways;N-Glycan biosynthesis	DIE2_ALG10			0.000127535	0.000152788	3	22.734	NaN	22.4182	22.408	21.9608	22.0906	3	4	4	3	0.536269	0.142028	0.0213196	0.969535
Q3TZM9	Alg11	ALG11_MOUSE	GDP-Man:Man(3)GlcNAc(2)-PP-Dol alpha-1,2-mannosyltransferase	21.4345	21.1858	21.7543	21.6309	21.5845	21.7171	21.5986	21.4134	21.496	21.4843	21.1248	21.9455	20.9087	21.6367								oligosaccharide-lipid intermediate biosynthetic process;protein N-linked glycosylation	GDP-Man:Man3GlcNAc2-PP-Dol alpha-1,2-mannosyltransferase activity	endoplasmic reticulum membrane;integral component of membrane	Glycosyltransferases;N-Glycan biosynthesis	Metabolic pathways;N-Glycan biosynthesis	ALG11_N;Glycos_transf_1			0.000127535	0.000152788	6	21.3713	21.04	21.4582	21.6328	21.3796	21.497	3	4	4	3	0.174682	0.572568	0.397632	0.492377
Q9D081	Alg14	ALG14_MOUSE	UDP-N-acetylglucosamine transferase subunit ALG14 homolog	22.4214	21.6992	22.2194	21.8225	21.884	22.1965	21.869	16.9667	21.0318	20.9615	21.0085	22.3905	21.003	17.1785	+		+			+		dolichol-linked oligosaccharide biosynthetic process		integral component of membrane;nuclear membrane;UDP-N-acetylglucosamine transferase complex	Glycosyltransferases;N-Glycan biosynthesis	Metabolic pathways;N-Glycan biosynthesis	Alg14	Biosynthesis of the N-glycan precursor (dolichol lipid-linked oligosaccharide, LLO) and transfer to a nascent protein	Cluster -4206	0.000127535	0.000152788	3	21.9583	NaN	22.1134	21.943	21.0006	21.6967	3	4	3	2	0.612381	0.0455116	0.282511	0.563361
Q9DBE8	Alg2	ALG2_MOUSE	Alpha-1,3/1,6-mannosyltransferase ALG2	23.7146	23.5519	23.423	23.7147	24.0385	24.1465	23.7906	23.8769	23.9444	23.9818	23.8815	24.0499	23.4982	23.983			+					dolichol-linked oligosaccharide biosynthetic process;oligosaccharide-lipid intermediate biosynthetic process;protein glycosylation in endoplasmic reticulum;response to calcium ion	alpha-1,3-mannosyltransferase activity;calcium-dependent protein binding;GDP-Man:Man1GlcNAc2-PP-Dol alpha-1,3-mannosyltransferase activity;GDP-Man:Man2GlcNAc2-PP-dolichol alpha-1,6-mannosyltransferase activity;protein heterodimerization activity;protein N-terminus binding	actin cytoskeleton;cytoplasm;cytosol;endoplasmic reticulum;integral component of membrane;membrane;nucleus;perinuclear region of cytoplasm	Glycosyltransferases;N-Glycan biosynthesis	Metabolic pathways;N-Glycan biosynthesis	Glyco_transf_4;Glycos_transf_1	Biosynthesis of the N-glycan precursor (dolichol lipid-linked oligosaccharide, LLO) and transfer to a nascent protein		0.000127535	0.000152788	11	23.3955	23.4674	23.5632	23.9226	23.9211	23.8437	3	4	4	3	0.970292	0.0895706	1.37858	0.101627
Q8K2A8	Alg3	ALG3_MOUSE	Dol-P-Man:Man(5)GlcNAc(2)-PP-Dol alpha-1,3-mannosyltransferase	18.0382	17.9284	17.9642	18.1885	17.2759	17.9786	18.4282	16.9667	17.1337	16.9448	17.2444	18.4591	18.245	17.1785	+		+			+		protein glycosylation	alpha-1,3-mannosyltransferase activity;dol-P-Man:Man(5)GlcNAc(2)-PP-Dol alpha-1,3-mannosyltransferase activity	endoplasmic reticulum membrane;integral component of endoplasmic reticulum membrane	Glycosyltransferases;N-Glycan biosynthesis	Metabolic pathways;N-Glycan biosynthesis	ALG3	Biosynthesis of the N-glycan precursor (dolichol lipid-linked oligosaccharide, LLO) and transfer to a nascent protein	Cluster -4206	0.000127535	0.000152788	2	18.4252	NaN	17.977	18.1984	17.2444	18.352	3	3	1	2	1.48584	0.00888797	0.0118486	0.977383
Q9DB25	Alg5	ALG5_MOUSE	Dolichyl-phosphate beta-glucosyltransferase	22.2044	21.8443	21.5329	21.7622	21.6592	21.6684	21.6561	21.5437	21.1406	21.1354	21.5485	21.9903	21.8275	21.6963	+		+					determination of left/right symmetry;protein N-linked glycosylation	dolichyl-phosphate beta-glucosyltransferase activity	endoplasmic reticulum membrane;integral component of membrane	Glycosyltransferases;N-Glycan biosynthesis	Metabolic pathways;N-Glycan biosynthesis	Glycos_transf_2	Synthesis of dolichyl-phosphate-glucose	Cluster -4206	0.000127535	0.000152788	2	21.376	NaN	21.8605	21.6865	21.342	21.838	3	4	4	3	1.56517	0.0187703	0.332657	0.528009
Q8VDI9	Alg9	ALG9_MOUSE	Alpha-1,2-mannosyltransferase ALG9	19.6347	19.2258	19.4167	19.6075	19.513	19.7365	19.8554	19.2543	19.4865	19.2943	19.8736	19.6165	19.3166	19.3312								protein glycosylation	dol-P-Man:Man(6)GlcNAc(2)-PP-Dol alpha-1,2-mannosyltransferase activity;dol-P-Man:Man(8)GlcNAc(2)-PP-Dol alpha-1,2-mannosyltransferase activity;mannosyltransferase activity	endoplasmic reticulum;endoplasmic reticulum membrane;integral component of membrane	Glycosyltransferases;N-Glycan biosynthesis	Metabolic pathways;N-Glycan biosynthesis	Glyco_transf_22	Biosynthesis of the N-glycan precursor (dolichol lipid-linked oligosaccharide, LLO) and transfer to a nascent protein		0.000127535	0.000152788	6	NaN	18.7438	19.4257	19.6781	19.4772	19.4214	3	4	4	3	0.44705	0.30742	0.811119	0.271617
P97793	Alk	ALK_MOUSE	ALK tyrosine kinase receptor	18.4729	18.6772	18.7598	18.4412	17.2759	18.5006	18.5866	19.1117	18.7782	18.7554	19.1298	17.1071	17.0743	18.7171	+					+		activation of MAPK activity;adult behavior;brain development;hippocampus development;nervous system development;neuron development;phosphorylation;protein autophosphorylation;regulation of cell proliferation;regulation of dopamine receptor signaling pathway;regulation of neuron differentiation;response to environmental enrichment;swimming behavior;transmembrane receptor protein tyrosine kinase si…	ATP binding;identical protein binding;protein tyrosine kinase activity;transmembrane receptor protein tyrosine kinase activity	axon;cell body;integral component of plasma membrane;plasma membrane;protein-containing complex;receptor complex	CD molecules;Non-small cell lung cancer;Pathways in cancer;PD-L1 expression and PD-1 checkpoint pathway in cancer;Protein kinases	Non-small cell lung cancer;Pathways in cancer;PD-L1 expression and PD-1 checkpoint pathway in cancer	MAM;Pkinase_Tyr		Cluster -4200	0.000127535	0.000152788	8	NaN	NaN	18.6367	18.5095	18.9438	18.7171	3	3	4	1	1.25039	0.0117536	0.58944	0.215761
Q3TSG4	Alkbh5	ALKB5_MOUSE	RNA demethylase ALKBH5	23.4856	23.1525	23.5796	23.3368	23.1333	23.1705	23.2218	23.0163	22.5472	22.6007	22.6679	23.1611	22.0669	23.2661	+		+			+		cell differentiation;mRNA export from nucleus;mRNA processing;oxidative single-stranded RNA demethylation;regulation of mRNA stability;response to hypoxia;spermatogenesis	metal ion binding;oxidative RNA demethylase activity;oxidoreductase activity, acting on paired donors, with incorporation or reduction of molecular oxygen, 2-oxoglutarate as one donor, and incorporation of one atom each of oxygen into both donors;RNA N6-methyladenosine dioxygenase activity	cytosol;Golgi apparatus;nuclear speck;nucleoplasm;nucleus	Messenger RNA biogenesis		2OG-FeII_Oxy_2	Reversal of alkylation damage by DNA dioxygenases	Cluster -4206	0.000127535	0.000152788	10	23.1578	20.5856	23.4059	23.2156	22.708	22.8314	3	4	4	3	1.14979	0.0247884	0.558182	0.410452
Q8K2U2	Alkbh6	ALKB6_MOUSE	Alpha-ketoglutarate-dependent dioxygenase alkB homolog 6	19.6415	20.0789	21.3663	20.8917	21.0473	21.2722	21.1096	22.1061	21.756	21.7822	22.0941	17.1071	20.7024	21.3141	+		+			+			dioxygenase activity;metal ion binding	cytoplasm;focal adhesion;nucleoplasm;nucleus	Enzymes with EC numbers		2OG-FeII_Oxy_2		Cluster -4205	0.000127535	0.000152788	4	20.3762	NaN	20.3622	21.0802	21.9346	21.0082	3	4	4	2	0.964917	0.0163062	0.524598	0.174489
P09242	Alpl	PPBT_MOUSE	Alkaline phosphatase, tissue-nonspecific isozyme	21.5829	21.6472	21.4343	21.176	21.1855	20.9564	20.8725	21.31	21.0536	21.0911	21.151	21.3242	21.3085	20.8152	+	+	+					cellular response to organic cyclic compound;cementum mineralization;dephosphorylation;developmental process involved in reproduction;endochondral ossification;response to antibiotic;response to glucocorticoid;response to lipopolysaccharide;response to vitamin D	alkaline phosphatase activity;metal ion binding;pyrophosphatase activity	anchored component of membrane;extracellular matrix;extracellular membrane-bounded organelle;extracellular space;plasma membrane	Exosome;Folate biosynthesis;Glycosylphosphatidylinositol (GPI)-anchored proteins;Thiamine metabolism	Folate biosynthesis;Metabolic pathways;Thiamine metabolism	Alk_phosphatase	Post-translational modification: synthesis of GPI-anchored proteins	Cluster -4206	0.000127535	0.000152788	11	21.6257	NaN	21.5548	21.0476	21.1514	21.1493	3	4	4	3	1.72694	0.0190069	2.39617	0.0276311
Q920R0	Als2	ALS2_MOUSE	Alsin	20.9213	20.6786	20.6667	21.4348	21.4677	21.7062	21.1342	21.397	21.6154	21.4852	21.5771	21.3772	20.4326	21.5663	+	+	+					axonogenesis;behavioral fear response;cell death;endosomal transport;endosome organization;in utero embryonic development;locomotory behavior;lysosomal transport;neuromuscular junction development;neuron projection morphogenesis;positive regulation of GTPase activity;positive regulation of protein kinase activity;protein homooligomerization;protein localization;Rac protein signal transduction;rec…	GTPase activator activity;identical protein binding;protein homodimerization activity;protein serine/threonine kinase activator activity;Rab GTPase binding;Rab guanyl-nucleotide exchange factor activity;Rac GTPase binding;Rac guanyl-nucleotide exchange factor activity	axon;centrosome;cytoplasm;cytosol;dendrite;dendritic spine;early endosome;growth cone;intracellular membrane-bounded organelle;lamellipodium;membrane;neuron projection;neuronal cell body;nucleus;postsynaptic density;protein-containing complex;ruffle;vesicle	Amyotrophic lateral sclerosis (ALS);Chromosome and associated proteins	Amyotrophic lateral sclerosis (ALS)	MORN;RCC1;RhoGEF;VPS9	RAB GEFs exchange GTP for GDP on RABs	Cluster -4205	0.000127535	0.000152788	18	20.2426	NaN	20.7555	21.4357	21.5187	21.1254	3	4	4	3	1.42072	0.0143586	2.2656	0.0228778
O08583	Alyref	THOC4_MOUSE	THO complex subunit 4	22.4295	21.6032	21.9968	22.9748	23.011	22.2121	22.3547	22.8634	22.5633	22.2133	22.6507	22.7483	22.921	22.45	+		+					mRNA processing;mRNA transport;RNA splicing	RNA binding;single-stranded DNA binding	cytoplasm;nuclear speck;nucleus;spliceosomal complex	Herpes simplex virus 1 infection;Messenger RNA biogenesis;mRNA surveillance pathway;RNA transport;Spliceosome	Herpes simplex virus 1 infection;mRNA surveillance pathway;RNA transport;Spliceosome	FoP_duplication;RRM_1		Cluster -4205	0.000127535	0.000152788	5	22.9824	22.4934	22.0098	22.6381	22.5727	22.7065	3	4	4	3	0.975046	0.0383505	0.957473	0.0777323
O09174	Amacr	AMACR_MOUSE	Alpha-methylacyl-CoA racemase	22.4101	22.1742	22.7665	22.1899	22.245	22.4864	21.9718	21.3791	21.8165	21.6415	21.5721	22.3006	21.6928	22.3608	+		+			+		bile acid biosynthetic process;bile acid metabolic process;fatty acid metabolic process;isoprenoid catabolic process	alpha-methylacyl-CoA racemase activity;signaling receptor binding	cytoplasm;intracellular membrane-bounded organelle;mitochondrion;peroxisome;plasma membrane	Peroxisome;Primary bile acid biosynthesis	Metabolic pathways;Peroxisome;Primary bile acid biosynthesis	CoA_transf_3	Beta-oxidation of pristanoyl-CoA;Peroxisomal protein import;Synthesis of bile acids and bile salts via 24-hydroxycholesterol;Synthesis of bile acids and bile salts via 7alpha-hydroxycholesterol	Cluster -4206	0.000127535	0.000152788	7	22.6495	21.6789	22.4503	22.2233	21.6023	22.1181	3	4	4	3	2.0678	0.00527849	0.477608	0.395068
Q8JZV7	Amdhd2	NAGA_MOUSE	N-acetylglucosamine-6-phosphate deacetylase	22.1596	22.2748	22.0929	21.8649	21.969	21.9733	21.8836	22.1517	22.3435	21.8696	22.1517	21.9397	22.1258	21.9512								carbohydrate metabolic process;N-acetylglucosamine catabolic process;N-acetylneuraminate catabolic process	metal ion binding;N-acetylgalactosamine-6-phosphate deacetylase activity;N-acetylglucosamine-6-phosphate deacetylase activity		Amino sugar and nucleotide sugar metabolism	Amino sugar and nucleotide sugar metabolism;Metabolic pathways	Amidohydro_1	Synthesis of UDP-N-acetyl-glucosamine		0.000127535	0.000152788	7	22.0712	22.2185	22.1758	21.9227	22.1291	22.0056	3	4	4	3	1.06607	0.13942	1.64525	0.154262
Q8CCJ4	Amer2	AMER2_MOUSE	APC membrane recruitment protein 2	22.3874	22.3209	22.0666	23.0519	23.0898	22.9847	23.0846	23.0644	23.1266	23.175	22.989	23.084	22.6859	23.0442	+	+	+					ectoderm development;negative regulation of canonical Wnt signaling pathway;regulation of canonical Wnt signaling pathway;Wnt signaling pathway	beta-catenin binding;phosphatidylinositol-4,5-bisphosphate binding	plasma membrane			WTX		Cluster -4205	0.000127535	0.000152788	20	22.4261	22.0603	22.2583	23.0527	23.0888	22.938	3	4	4	3	4.38896	0.000718563	1.95465	0.0230429
Q9R049	Amfr	AMFR_MOUSE	E3 ubiquitin-protein ligase AMFR	20.3568	20.6366	20.5469	21.1187	21.2128	21.3451	21.2555	20.9734	21.0624	21.0151	21.0063	21.2055	20.831	21.257	+	+	+					aging;cellular process;endoplasmic reticulum unfolded protein response;learning or memory;positive regulation of protein binding;protein autoubiquitination;protein complex oligomerization;protein K48-linked ubiquitination;protein polyubiquitination;ubiquitin-dependent ERAD pathway;ubiquitin-dependent protein catabolic process	BAT3 complex binding;chaperone binding;identical protein binding;metal ion binding;nucleotide binding;protein binding, bridging;signaling receptor activity;ubiquitin protein ligase activity;ubiquitin-protein transferase activity;ubiquitin-specific protease binding;ubiquitin-ubiquitin ligase activity	cytoplasm;dendrite;Derlin-1 retrotranslocation complex;endoplasmic reticulum;endoplasmic reticulum membrane;Golgi apparatus;growth cone;integral component of endoplasmic reticulum membrane;integral component of plasma membrane;neuronal cell body;nucleus;perinuclear region of cytoplasm;protein-containing complex	Protein processing in endoplasmic reticulum;Ubiquitin system	Protein processing in endoplasmic reticulum	CUE;zf-RING_2	ER Quality Control Compartment (ERQC);N-glycan trimming in the ER and Calnexin/Calreticulin cycle	Cluster -4205	0.000127535	0.000152788	8	20.2646	20.5561	20.5134	21.233	21.0143	21.0978	3	4	4	3	3.60057	0.00173351	2.46064	0.0182283
Q80ZD9	Amigo2	AMGO2_MOUSE	Amphoterin-induced protein 2	20.7808	17.081	21.2116	20.6066	20.7352	21.004	17.0113	20.5563	20.9171	20.6307	20.9507	21.0744	21.3162	20.8085								brain development;cell adhesion;heterophilic cell-cell adhesion via plasma membrane cell adhesion molecules;homophilic cell adhesion via plasma membrane adhesion molecules;negative regulation of apoptotic process;negative regulation of programmed cell death;positive regulation of synapse assembly		integral component of membrane;nucleus;plasma membrane	Structural proteins		ig;LRR_8			0.000127535	0.000152788	4	21.0414	NaN	20.9962	20.7819	20.7637	21.0664	2	3	4	3	0.247605	0.247003	0.0308265	0.911667
Q9DBT5	Ampd2	AMPD2_MOUSE	AMP deaminase 2	23.3033	23.3134	23.2064	23.4829	23.6831	23.8345	23.828	23.4516	23.3812	23.4455	23.5247	23.5681	23.3459	23.8397	+	+						AMP metabolic process;ATP metabolic process;cholesterol homeostasis;cyclic purine nucleotide metabolic process;energy homeostasis;glomerular visceral epithelial cell development;GTP metabolic process;IMP biosynthetic process;IMP salvage;nucleotide metabolic process	AMP deaminase activity;metal ion binding	cytosol	Purine metabolism	Metabolic pathways;Purine metabolism	A_deaminase	Purine salvage	Cluster -4193	0.000127535	0.000152788	24	23.1943	22.4789	23.2744	23.7071	23.4508	23.5845	3	4	4	3	1.72016	0.026437	2.06164	0.0419609
O08739	Ampd3	AMPD3_MOUSE	AMP deaminase 3	20.2222	20.5789	20.2643	21.1651	20.8945	21.0745	21.0739	20.5428	20.5933	20.4701	20.6324	20.6632	20.8854	21.1151	+	+				+		ADP metabolic process;AMP metabolic process;ATP metabolic process;energy homeostasis;erythrocyte homeostasis;GTP metabolic process;IMP biosynthetic process;IMP salvage	AMP deaminase activity;metal ion binding		Purine metabolism	Metabolic pathways;Purine metabolism	A_deaminase	Neutrophil degranulation;Purine salvage	Cluster -4193	0.000127535	0.000152788	9	20.0167	NaN	20.3551	21.052	20.5597	20.8879	3	4	4	3	3.28081	0.00213988	1.93888	0.0250767
Q7TQF7	Amph	AMPH_MOUSE	Amphiphysin	25.5058	25.6633	25.5067	25.7355	25.5912	25.3895	25.7999	25.3853	25.4302	25.3678	25.4049	25.8584	25.535	25.8832								learning;synaptic vesicle endocytosis	phospholipid binding;protein C-terminus binding;protein heterodimerization activity;protein-containing complex binding	axon terminus;cell junction;cytoskeleton;extrinsic component of synaptic vesicle membrane;glutamatergic synapse;leading edge membrane;photoreceptor ribbon synapse;plasma membrane;presynapse;presynaptic endocytic zone;synaptic vesicle	Endocytosis;Fc gamma R-mediated phagocytosis;Membrane trafficking	Endocytosis;Fc gamma R-mediated phagocytosis	BAR;SH3_9	Clathrin-mediated endocytosis		0.000127535	0.000152788	18	25.5177	25.4803	25.5586	25.629	25.3971	25.7589	3	4	4	3	1.4235	0.0550945	0.27178	0.728504
Q8CFA2	Amt	GCST_MOUSE	Aminomethyltransferase, mitochondrial	22.2881	22.0697	22.2992	21.9072	21.9417	22.1515	22.018	21.5297	22.1586	22.1428	21.8492	22.2099	22.1399	22.1261								glycine decarboxylation via glycine cleavage system	aminomethyltransferase activity;transaminase activity	mitochondrion;nucleoplasm	Glycine, serine and threonine metabolism;Glyoxylate and dicarboxylate metabolism;One carbon pool by folate	Carbon metabolism;Glycine, serine and threonine metabolism;Glyoxylate and dicarboxylate metabolism;Metabolic pathways;One carbon pool by folate	GCV_T;GCV_T_C	Glycine degradation		0.000127535	0.000152788	8	21.4911	21.8766	22.219	22.0046	21.92	22.1586	3	4	4	3	0.726842	0.171536	1.08594	0.272298
Q400C8	Amz2	AMZ2_MOUSE	Archaemetzincin-2	19.992	20.1853	20.9195	16.8263	17.2759	20.3392	17.0113	21.0575	20.7808	20.861	20.9928	17.1071	20.1877	20.5264	+	+				+		proteolysis	metallopeptidase activity;peptidase activity;zinc ion binding		Peptidases		Peptidase_M54		Cluster -4200	0.000127535	0.000152788	5	20.2763	NaN	20.3656	20.3392	20.923	20.3571	3	1	4	2	1.50024	0.00429299	1.28944	0.0190822
P53995	Anapc1	APC1_MOUSE	Anaphase-promoting complex subunit 1	20.3587	20.3626	20.0277	21.0379	21.0155	21.2486	21.2009	21.349	21.6112	21.4838	21.4883	20.7275	21.2592	21.2788	+	+	+			+	+	anaphase-promoting complex-dependent catabolic process;cell division;metaphase/anaphase transition of mitotic cell cycle;protein K11-linked ubiquitination		anaphase-promoting complex;nucleus	Cell cycle;Chromosome and associated proteins;Human T-cell leukemia virus 1 infection;Oocyte meiosis;Progesterone-mediated oocyte maturation;Ubiquitin mediated proteolysis;Ubiquitin system	Cell cycle;Human T-cell leukemia virus 1 infection;Oocyte meiosis;Progesterone-mediated oocyte maturation;Ubiquitin mediated proteolysis	ANAPC1;PC_rep	Antigen processing: Ubiquitination & Proteasome degradation;APC/C:Cdc20 mediated degradation of Cyclin B;APC/C:Cdc20 mediated degradation of mitotic proteins;APC/C:Cdc20 mediated degradation of Securin;APC/C:Cdh1 mediated degradation of Cdc20 and other APC/C:Cdh1 targeted proteins in late mitosis/early G1;APC-Cdc20 mediated degradation of Nek2A;Autodegradation of Cdh1 by Cdh1:APC/C;Cdc20:Phospho-…	Cluster -4205	0.000127535	0.000152788	19	20.3272	NaN	20.2497	21.1257	21.4831	21.0885	3	4	4	3	4.31625	0.000730964	2.26571	0.0154341
Q8BZQ7	Anapc2	ANC2_MOUSE	Anaphase-promoting complex subunit 2	20.5509	20.1776	19.509	20.8388	20.7121	20.7447	20.7311	21.1931	21.2971	21.2131	21.1797	20.3677	20.931	20.8749	+		+			+		cell cycle;cell division;positive regulation of axon extension;positive regulation of dendrite morphogenesis;positive regulation of synapse maturation;positive regulation of synaptic plasticity;protein K11-linked ubiquitination;ubiquitin-dependent protein catabolic process	ubiquitin protein ligase binding	anaphase-promoting complex;nucleus	Cell cycle;Chromosome and associated proteins;Human T-cell leukemia virus 1 infection;Oocyte meiosis;Progesterone-mediated oocyte maturation;Ubiquitin mediated proteolysis;Ubiquitin system	Cell cycle;Human T-cell leukemia virus 1 infection;Oocyte meiosis;Progesterone-mediated oocyte maturation;Ubiquitin mediated proteolysis	ANAPC2;Cullin	Antigen processing: Ubiquitination & Proteasome degradation;APC/C:Cdc20 mediated degradation of Cyclin B;APC/C:Cdc20 mediated degradation of mitotic proteins;APC/C:Cdc20 mediated degradation of Securin;APC/C:Cdh1 mediated degradation of Cdc20 and other APC/C:Cdh1 targeted proteins in late mitosis/early G1;APC-Cdc20 mediated degradation of Nek2A;Autodegradation of Cdh1 by Cdh1:APC/C;Cdc20:Phospho-…	Cluster -4205	0.000127535	0.000152788	9	NaN	NaN	20.0791	20.7567	21.2208	20.7246	3	4	4	3	2.58218	0.00217254	0.809237	0.0911358
Q91W96	Anapc4	APC4_MOUSE	Anaphase-promoting complex subunit 4	19.2591	19.7109	16.8113	19.7954	19.633	19.7856	19.8209	19.9818	19.8643	20.3502	19.8809	19.917	20.3543	19.8595	+		+					anaphase-promoting complex-dependent catabolic process;cell cycle;cell division;positive regulation of mitotic metaphase/anaphase transition;protein K11-linked ubiquitination	protein phosphatase binding	anaphase-promoting complex;nuclear periphery;nucleus	Cell cycle;Chromosome and associated proteins;Human T-cell leukemia virus 1 infection;Oocyte meiosis;Progesterone-mediated oocyte maturation;Ubiquitin mediated proteolysis;Ubiquitin system	Cell cycle;Human T-cell leukemia virus 1 infection;Oocyte meiosis;Progesterone-mediated oocyte maturation;Ubiquitin mediated proteolysis	ANAPC4;ANAPC4_WD40	Antigen processing: Ubiquitination & Proteasome degradation;APC/C:Cdc20 mediated degradation of Cyclin B;APC/C:Cdc20 mediated degradation of mitotic proteins;APC/C:Cdc20 mediated degradation of Securin;APC/C:Cdh1 mediated degradation of Cdc20 and other APC/C:Cdh1 targeted proteins in late mitosis/early G1;APC-Cdc20 mediated degradation of Nek2A;Autodegradation of Cdh1 by Cdh1:APC/C;Cdc20:Phospho-…	Cluster -4205	0.000127535	0.000152788	5	NaN	NaN	19.485	19.7587	20.0193	20.0436	2	4	4	3	1.03279	0.0169273	0.488045	0.154835
Q8BTZ4	Anapc5	APC5_MOUSE	Anaphase-promoting complex subunit 5	20.4691	20.7116	20.8057	21.5603	21.0984	21.5024	21.5084	22.0412	22.208	21.6014	21.8508	21.4075	21.6344	21.4947	+	+	+			+	+	anaphase-promoting complex-dependent catabolic process;cell cycle;cell division;positive regulation of mitotic metaphase/anaphase transition;protein K11-linked ubiquitination	protein phosphatase binding;ubiquitin protein ligase activity	anaphase-promoting complex;nucleus	Cell cycle;Chromosome and associated proteins;Human T-cell leukemia virus 1 infection;IL-17 signaling pathway;Oocyte meiosis;Progesterone-mediated oocyte maturation;Ubiquitin mediated proteolysis;Ubiquitin system	Cell cycle;Human T-cell leukemia virus 1 infection;IL-17 signaling pathway;Oocyte meiosis;Progesterone-mediated oocyte maturation;Ubiquitin mediated proteolysis	ANAPC5	Antigen processing: Ubiquitination & Proteasome degradation;APC/C:Cdc20 mediated degradation of Cyclin B;APC/C:Cdc20 mediated degradation of mitotic proteins;APC/C:Cdc20 mediated degradation of Securin;APC/C:Cdh1 mediated degradation of Cdc20 and other APC/C:Cdh1 targeted proteins in late mitosis/early G1;APC-Cdc20 mediated degradation of Nek2A;Autodegradation of Cdh1 by Cdh1:APC/C;Cdc20:Phospho-…	Cluster -4205	0.000127535	0.000152788	12	21.551	NaN	20.6621	21.4174	21.9254	21.5122	3	4	4	3	3.96047	0.000722144	2.41795	0.0177449
Q9WVM3	Anapc7	APC7_MOUSE	Anaphase-promoting complex subunit 7	17.2088	17.081	17.3593	18.6642	18.4222	18.3702	18.7884	18.7355	18.7948	18.8766	18.0475	18.5793	18.0785	18.6186	+	+	+				+	cell cycle;cell division;protein K11-linked ubiquitination	protein phosphatase binding	anaphase-promoting complex;nucleus	Cell cycle;Chromosome and associated proteins;Human T-cell leukemia virus 1 infection;Oocyte meiosis;Progesterone-mediated oocyte maturation;Ubiquitin mediated proteolysis;Ubiquitin system	Cell cycle;Human T-cell leukemia virus 1 infection;Oocyte meiosis;Progesterone-mediated oocyte maturation;Ubiquitin mediated proteolysis	TPR_8	Antigen processing: Ubiquitination & Proteasome degradation;APC/C:Cdc20 mediated degradation of Cyclin B;APC/C:Cdc20 mediated degradation of mitotic proteins;APC/C:Cdc20 mediated degradation of Securin;APC/C:Cdh1 mediated degradation of Cdc20 and other APC/C:Cdh1 targeted proteins in late mitosis/early G1;APC-Cdc20 mediated degradation of Nek2A;Autodegradation of Cdh1 by Cdh1:APC/C;Cdc20:Phospho-…	Cluster -4205	0.000127535	0.000152788	7	NaN	NaN	17.3593	18.5613	18.6136	18.4254	1	4	4	3	3.63959	0.000728838	3.87546	0.0124912
Q8K1C0	Angel2	ANGE2_MOUSE	Protein angel homolog 2	21.1119	21.0774	20.9718	21.0242	20.973	20.8797	21.0215	21.1098	20.9816	20.8807	21.0322	20.8707	20.7442	20.9738								3'-UTR-mediated mRNA stabilization;negative regulation of mitotic cell cycle	mRNA 3'-UTR binding	Cajal body;cytoplasm	Messenger RNA biogenesis		Exo_endo_phos			0.000127535	0.000152788	6	21.0372	NaN	21.0537	20.9746	21.0011	20.8629	3	4	4	3	0.926776	0.321762	0.671558	0.638841
Q02357	Ank1	ANK1_MOUSE	Ankyrin-1	21.2046	21.5162	21.4754	21.3674	21.5427	21.5514	21.9023	21.039	20.9948	21.0093	21.0157	21.5851	21.2373	21.5732	+		+			+		endoplasmic reticulum to Golgi vesicle-mediated transport;erythrocyte development;iron ion homeostasis;monovalent inorganic cation transport;porphyrin-containing compound biosynthetic process;positive regulation of organelle organization;protein localization to plasma membrane;signal transduction	ATPase binding;cytoskeletal adaptor activity;enzyme binding;ion channel binding;protein phosphatase binding;spectrin binding	A band;axolemma;axon initial segment;cortical cytoskeleton;cytoplasmic side of plasma membrane;M band;membrane;neuron projection;nucleus;plasma membrane;postsynaptic membrane;sarcolemma;sarcoplasmic reticulum;spectrin-associated cytoskeleton;Z disc	Cytoskeleton proteins;Proteoglycans in cancer	Proteoglycans in cancer	Ank_2;Death;ZU5	COPI-mediated anterograde transport;Interaction between L1 and Ankyrins;Neurofascin interactions	Cluster -4206	0.000127535	0.000152788	32	21.1322	20.8777	21.3987	21.591	21.0147	21.4652	3	4	4	3	2.36798	0.00645827	0.596994	0.393001
Q8C8R3	Ank2	ANK2_MOUSE	Ankyrin-2	24.033	23.7384	23.1653	23.747	23.7968	23.7025	23.9064	23.5469	23.4118	23.4077	23.3791	23.9017	23.6196	23.7273						+		atrial cardiac muscle cell action potential;atrial cardiac muscle cell to AV node cell communication;cardiac muscle contraction;cellular calcium ion homeostasis;cellular protein localization;endocytosis;positive regulation of calcium ion transmembrane transporter activity;positive regulation of calcium ion transport;positive regulation of cation channel activity;positive regulation of gene expres…	ATPase binding;ion channel binding;potassium channel regulator activity;protein binding, bridging	A band;apical plasma membrane;costamere;cytoplasm;cytoskeleton;early endosome;integral component of plasma membrane;intercalated disc;lysosome;M band;mitochondrion;perinuclear region of cytoplasm;plasma membrane;postsynaptic density;postsynaptic membrane;recycling endosome;sarcolemma;T-tubule;Z disc	Cytoskeleton proteins;Proteoglycans in cancer	Proteoglycans in cancer	Ank;Ank_2;Death;ZU5	COPI-mediated anterograde transport;Interaction between L1 and Ankyrins		0.000127535	0.000152788	102	23.7664	25.4963	23.6455	23.7882	23.4364	23.7495	3	4	4	3	0.766658	0.125064	0.198074	0.660411
G5E8K5	Ank3	ANK3_MOUSE	Ankyrin-3	22.6137	22.6101	22.2609	22.7044	22.6998	22.5367	22.7646	22.4485	22.1121	22.3558	22.1772	22.7361	23.1786	22.59	+					+		axon guidance;axonogenesis;cellular response to magnesium ion;establishment of protein localization;Golgi to plasma membrane protein transport;magnesium ion homeostasis;maintenance of protein location in plasma membrane;membrane assembly;mitotic cytokinesis;negative regulation of delayed rectifier potassium channel activity;neuromuscular junction development;neuronal action potential;plasma membr…	cadherin binding;cytoskeletal protein binding;ion channel binding;protein binding, bridging;spectrin binding;structural constituent of cytoskeleton	axon;axon initial segment;basal plasma membrane;basolateral plasma membrane;cell surface;dendrite;intercalated disc;lateral plasma membrane;lysosome;membrane;neuromuscular junction;neuron projection;node of Ranvier;paranode region of axon;plasma membrane;postsynaptic membrane;sarcolemma;sarcoplasmic reticulum;spectrin-associated cytoskeleton;synapse;T-tubule;Z disc	Cytoskeleton proteins;Proteoglycans in cancer	Proteoglycans in cancer	Ank;Ank_2;Ank_3;Death;ZU5	COPI-mediated anterograde transport;Interaction between L1 and Ankyrins	Cluster -4206	0.000127535	0.000152788	34	22.7138	22.6637	22.4949	22.6764	22.2734	22.8349	3	4	4	3	1.7856	0.0141169	0.589936	0.412653
Q810B6	Ankfy1	ANFY1_MOUSE	Rabankyrin-5	21.2451	21.1854	21.221	21.481	21.5466	21.8011	21.6363	21.6571	21.8768	22.0322	21.8832	21.2113	21.656	21.8591	+		+					endocytosis;endosomal transport;endosomal vesicle fusion;Golgi to lysosome transport;positive regulation of pinocytosis;retrograde transport, endosome to Golgi	metal ion binding;phosphatidylinositol phosphate binding;Rab GTPase binding	cytosol;early endosome;endosome;endosome membrane;intracellular membrane-bounded organelle;macropinosome;membrane;retromer complex	Membrane trafficking		Ank;Ank_2;BTB;FYVE		Cluster -4205	0.000127535	0.000152788	15	21.2181	21.5245	21.2171	21.6162	21.8623	21.5755	3	4	4	3	2.05481	0.00902991	2.08193	0.050194
Q9JHZ2	Ankh	ANKH_MOUSE	Progressive ankylosis protein	20.171	20.4793	19.9987	20.1096	19.4803	19.7052	19.8656	20.0492	20.4286	20.0867	19.9259	20.1357	20.3801	19.3375								regulation of bone mineralization	inorganic diphosphate transmembrane transporter activity;inorganic phosphate transmembrane transporter activity;phosphate ion transmembrane transporter activity	integral component of membrane;integral component of plasma membrane;plasma membrane	Transporters		ANKH	Miscellaneous transport and binding events		0.000127535	0.000152788	3	20.1696	NaN	20.2164	19.7902	20.1226	19.9511	3	4	4	3	0.443991	0.214595	1.08459	0.102927
Q6ZPS6	Ankib1	AKIB1_MOUSE	Ankyrin repeat and IBR domain-containing protein 1	19.7076	17.081	20.3535	20.5745	20.5349	20.9697	20.6225	20.8467	20.9559	21.0804	20.8739	20.6747	20.6342	21.0442	+		+					positive regulation of proteasomal ubiquitin-dependent protein catabolic process;protein polyubiquitination;ubiquitin-dependent protein catabolic process	metal ion binding;ubiquitin conjugating enzyme binding;ubiquitin protein ligase activity	cytoplasm;ubiquitin ligase complex	Ubiquitin system		Ank;IBR		Cluster -4205	0.000127535	0.000152788	11	NaN	NaN	20.0305	20.6754	20.9392	20.7844	2	4	4	3	1.36488	0.00711867	0.611735	0.0899028
Q6P1H6	Ankle2	ANKL2_MOUSE	Ankyrin repeat and LEM domain-containing protein 2	17.2088	17.081	18.7282	19.0033	19.5665	19.3604	19.1312	19.3238	19.3596	20.0139	19.4082	19.4949	19.1882	19.4758	+	+	+				+	cell division;central nervous system development;mitotic nuclear envelope reassembly;negative regulation of apoptotic process;negative regulation of phosphorylation;positive regulation of protein dephosphorylation	protein phosphatase 2A binding	endoplasmic reticulum;integral component of endoplasmic reticulum membrane	Chromosome and associated proteins		LEM	Initiation of Nuclear Envelope Reformation	Cluster -4205	0.000127535	0.000152788	7	NaN	NaN	18.7282	19.2653	19.5264	19.3863	1	4	4	3	2.71598	0.00106085	1.05699	0.027642
Q80UP5	Ankrd13a	AN13A_MOUSE	Ankyrin repeat domain-containing protein 13A	20.1626	20.221	20.1589	20.3292	20.111	20.1558	20.1323	20.1219	20.0567	19.8322	20.2673	19.7124	20.3372	20.1746										late endosome;plasma membrane	Membrane trafficking		GPCR_chapero_1			0.000127535	0.000152788	7	20.1162	NaN	20.1808	20.1821	20.0695	20.0747	3	4	4	3	0.126606	0.749532	0.0076298	0.994638
Q99NH0	Ankrd17	ANR17_MOUSE	Ankyrin repeat domain-containing protein 17	20.0893	19.9794	19.7478	21.0418	21.2013	20.7401	21.0381	20.9648	21.0138	20.9576	20.6768	20.6566	21.1607	20.3476	+	+	+					blood vessel maturation;defense response to bacterium;endoderm development;innate immune response;negative regulation of smooth muscle cell differentiation;positive regulation of cell cycle;positive regulation of G1/S transition of mitotic cell cycle;positive regulation of I-kappaB kinase/NF-kappaB signaling;positive regulation of MDA-5 signaling pathway;positive regulation of RIG-I signaling pat…	chromatin binding;RNA binding	chromatin;cytoplasm;nuclear membrane;nucleus	Chromosome and associated proteins		Ank;Ank_2;KH_1		Cluster -4205	0.000127535	0.000152788	16	19.8996	20.5391	19.9388	21.0053	20.9033	20.7216	3	4	4	3	3.07174	0.00133847	3.1029	0.0116471
Q505D1	Ankrd28	ANR28_MOUSE	Serine/threonine-protein phosphatase 6 regulatory ankyrin repeat subunit A	17.2088	17.081	16.8113	20.0236	17.2759	20.3946	19.9033	20.8899	21.0826	21.3449	20.8599	17.1071	20.4299	20.567	+	+	+			+				nucleoplasm	DNA repair and recombination proteins;Protein phosphatases and associated proteins		Ank;Ank_2	COPII-mediated vesicle transport	Cluster -4205	0.000127535	0.000152788	5	NaN	NaN	NaN	20.1072	21.0443	20.4984	0	3	4	2	1.99833	0.00171997	1.35995	0.0162718
Q3U0L2	Ankrd33b	AN33B_MOUSE	Ankyrin repeat domain-containing protein 33B	22.9152	21.8863	22.9492	22.6284	22.9805	23.1295	22.9341	22.2369	22.5187	22.2205	22.0028	21.8503	17.0743	22.5624	+					+			DNA binding				Ank_2		Cluster -4206	0.000127535	0.000152788	15	21.8661	NaN	22.5836	22.9181	22.2447	22.2063	3	4	4	2	0.741992	0.0303476	0.354447	0.392734
B2RXR6	Ankrd44	ANR44_MOUSE	Serine/threonine-protein phosphatase 6 regulatory ankyrin repeat subunit B	17.2088	18.1297	16.8113	16.8263	19.2177	19.121	17.0113	18.9166	19.2817	19.6587	18.906	17.1071	18.7301	19.1935	+		+			+					DNA repair and recombination proteins;Protein phosphatases and associated proteins		Ank_2		Cluster -4205	0.000127535	0.000152788	5	NaN	19.6339	18.1297	19.1694	19.1908	18.9618	1	2	4	2	0.842646	0.0255455	0.369838	0.294493
P59672	Anks1a	ANS1A_MOUSE	Ankyrin repeat and SAM domain-containing protein 1A	20.5192	20.3884	20.3716	21.1385	21.3419	21.2342	21.1821	21.1572	21.1909	21.3036	21.1326	21.1191	21.1195	21.1874	+	+	+				+	ephrin receptor signaling pathway;negative regulation of ubiquitin-dependent protein catabolic process;neuron remodeling;regulation of ephrin receptor signaling pathway;substrate-dependent cell migration	ephrin receptor binding	cytosol;neuron projection;nucleoplasm	Membrane trafficking		Ank_2;PID;SAM_1;SAM_2		Cluster -4205	0.000127535	0.000152788	20	20.263	20.7417	20.4264	21.2242	21.1961	21.142	3	4	4	3	6.62457	0.000910053	4.03355	0.0113701
Q8BIZ1	Anks1b	ANS1B_MOUSE	Ankyrin repeat and sterile alpha motif domain-containing protein 1B	19.0274	19.3512	16.8113	20.0169	20.4741	20.5997	20.0957	20.8588	20.5859	20.3956	20.8883	20.2751	19.833	20.3629	+	+	+					postsynapse to nucleus signaling pathway;receptor localization to synapse;regulation of synaptic plasticity by receptor localization to synapse	ephrin receptor binding	cell junction;cytosol;dendritic spine;glutamatergic synapse;hippocampal mossy fiber to CA3 synapse;intracellular membrane-bounded organelle;nucleus;plasma membrane;postsynaptic density;postsynaptic density, intracellular component;postsynaptic membrane;presynaptic cytosol;Schaffer collateral - CA1 synapse	Membrane trafficking		Ank_2;PID;SAM_1		Cluster -4205	0.000127535	0.000152788	6	NaN	NaN	19.1893	20.2966	20.6821	20.157	2	4	4	3	2.20716	0.00161905	0.865677	0.0342536
Q8BH79	Ano10	ANO10_MOUSE	Anoctamin-10	20.3292	17.081	20.1195	20.5907	20.2836	20.2949	20.3921	19.7009	20.0324	19.8389	20.0417	20.6175	21.0302	20.2841	+				+	+		cation transport;chloride transport	calcium activated cation channel activity;intracellular calcium activated chloride channel activity	integral component of membrane;plasma membrane	Ion channels		Anoctamin	Stimuli-sensing channels	Cluster -4205	0.000127535	0.000152788	5	NaN	NaN	20.2243	20.3903	19.9035	20.6439	2	4	4	3	0.693729	0.0443333	0.435449	0.187378
Q8CFW1	Ano2	ANO2_MOUSE	Anoctamin-2	22.9456	22.5828	22.7227	22.5675	22.351	22.0637	22.7595	21.7819	21.1766	21.3749	21.3627	22.8969	20.4586	21.7821	+		+			+		chloride transport	intracellular calcium activated chloride channel activity;protein heterodimerization activity;protein homodimerization activity	chloride channel complex;non-motile cilium;nucleoplasm;plasma membrane	Ion channels;Olfactory transduction	Olfactory transduction	Anoct_dimer;Anoctamin	Stimuli-sensing channels	Cluster -4206	0.000127535	0.000152788	21	22.981	NaN	22.7503	22.4354	21.424	21.7126	3	4	4	3	1.31971	0.00952413	0.832792	0.205777
Q6P9J9	Ano6	ANO6_MOUSE	Anoctamin-6	20.5481	20.352	19.6684	20.1328	19.7335	19.4583	20.0569	16.9667	19.8477	19.871	16.8322	20.3848	20.9247	19.6656	+		+		+	+		activation of blood coagulation via clotting cascade;bleb assembly;blood coagulation;bone mineralization involved in bone maturation;calcium activated galactosylceramide scrambling;calcium activated phosphatidylcholine scrambling;calcium activated phosphatidylserine scrambling;calcium activated phospholipid scrambling;calcium ion transmembrane transport;cation transport;chloride transmembrane tra…	calcium activated cation channel activity;intracellular calcium activated chloride channel activity;phospholipid scramblase activity;protein homodimerization activity;voltage-gated chloride channel activity;voltage-gated ion channel activity	chloride channel complex;cytosol;plasma membrane	Ion channels		Anoct_dimer;Anoctamin	Neutrophil degranulation;Stimuli-sensing channels	Cluster -4206	0.000127535	0.000152788	6	20.6767	NaN	20.1895	19.8454	19.8594	20.3251	3	4	2	3	1.04242	0.0136803	0.470214	0.315936
Q6PB70	Ano8	ANO8_MOUSE	Anoctamin-8	19.7691	20.0764	20.0445	20.4387	20.6269	20.7824	20.8525	20.3035	20.2779	20.354	20.5133	20.7439	19.978	20.5921	+	+	+					chloride transport	intracellular calcium activated chloride channel activity	integral component of membrane;plasma membrane	Ion channels		Anoctamin	Post-translational protein phosphorylation;Regulation of Insulin-like Growth Factor (IGF) transport and uptake by Insulin-like Growth Factor Binding Proteins (IGFBPs);Stimuli-sensing channels	Cluster -4205	0.000127535	0.000152788	8	20.3936	NaN	19.9633	20.6751	20.3622	20.438	3	4	4	3	1.79791	0.0103554	2.41276	0.0199555
O35381	Anp32a	AN32A_MOUSE	Acidic leucine-rich nuclear phosphoprotein 32 family member A	28.1648	28.2967	28.427	27.9866	28.2566	27.8527	27.8279	27.6281	27.7551	27.5549	27.5165	28.3709	27.8073	28.0926	+		+					nucleocytoplasmic transport	histone binding	cytoplasm;endoplasmic reticulum;nuclear matrix;nucleus;perinuclear region of cytoplasm	Messenger RNA biogenesis			HuR (ELAVL1) binds and stabilizes mRNA	Cluster -4206	0.000127535	0.000152788	9	28.4179	26.8845	28.2962	27.981	27.6136	28.0903	3	4	4	3	2.37367	0.00541852	1.28397	0.133886
Q9EST5	Anp32b	AN32B_MOUSE	Acidic leucine-rich nuclear phosphoprotein 32 family member B	17.2088	17.081	16.8113	16.8263	17.2759	16.8363	17.0113	19.7911	19.6746	19.5031	19.1519	17.1071	17.0743	17.1785	+		+		+	+		activation of cysteine-type endopeptidase activity involved in apoptotic process;G1/S transition of mitotic cell cycle;inner ear development;negative regulation of apoptotic process;negative regulation of cell differentiation;nucleosome assembly;positive regulation of cell proliferation;positive regulation of G1/S transition of mitotic cell cycle;positive regulation of protein export from nucleus…	histone binding;RNA polymerase binding	cytoplasm;nucleolus;nucleus	Exosome;Messenger RNA biogenesis				Cluster -4207	0.000127535	0.000152788	3	NaN	NaN	NaN	NaN	19.5302	NaN	0	0	4	0	7.5885	0.000893617	NaN	1
P97822	Anp32e	AN32E_MOUSE	Acidic leucine-rich nuclear phosphoprotein 32 family member E	26.8743	27.2053	27.3111	26.5732	26.7006	26.4248	26.5744	26.1937	26.0984	26.1142	26.0193	27.0376	26.6847	26.6892	+	+	+		+	+		histone exchange	histone binding;phosphatase inhibitor activity	cytoplasm;cytoplasmic vesicle;nucleus;Swr1 complex	Chromosome and associated proteins				Cluster -4206	0.000127535	0.000152788	8	27.3435	26.934	27.1302	26.5682	26.1064	26.8038	3	4	4	3	4.39086	0.000719424	1.46092	0.041137
P97449	Anpep	AMPN_MOUSE	Aminopeptidase N	20.0028	19.8093	19.3776	19.1753	17.2759	17.809	18.8981	19.263	19.0723	18.5963	19.2563	20.4532	20.3146	17.9006	+	+	+					angiogenesis;cell differentiation;negative regulation of renal sodium excretion;peptide catabolic process;proteolysis	aminopeptidase activity;metalloaminopeptidase activity;peptide binding;zinc ion binding	brush border membrane;cytoplasm;endoplasmic reticulum-Golgi intermediate compartment;external side of plasma membrane;extracellular exosome;extracellular space;integral component of membrane;plasma membrane	CD molecules;Exosome;Glutathione metabolism;Hematopoietic cell lineage;Membrane trafficking;Peptidases;Renin-angiotensin system	Glutathione metabolism;Hematopoietic cell lineage;Metabolic pathways;Renin-angiotensin system	ERAP1_C;Peptidase_M1	Neutrophil degranulation	Cluster -4197	0.000127535	0.000152788	6	20.0908	NaN	19.7299	18.6275	19.047	19.5561	3	3	4	3	0.788715	0.0323409	1.37656	0.0229707
Q9CZ52	Antxr1	ANTR1_MOUSE	Anthrax toxin receptor 1	19.0655	19.0707	19.1498	19.229	19.4194	19.4253	19.6115	19.0741	18.715	19.1744	18.989	19.7204	18.9991	19.5917	+					+		actin cytoskeleton reorganization;blood vessel development;negative regulation of extracellular matrix assembly;positive regulation of metallopeptidase activity;reproductive process;substrate adhesion-dependent cell spreading;toxin transport	actin filament binding;collagen binding;metal ion binding;transmembrane signaling receptor activity	cell surface;external side of plasma membrane;filopodium membrane;integral component of membrane;lamellipodium membrane;plasma membrane	NOD-like receptor signaling pathway	NOD-like receptor signaling pathway	Ant_C;Anth_Ig;VWA		Cluster -4206	0.000127535	0.000152788	6	19.1405	19.3908	19.0953	19.4213	18.9881	19.4371	3	4	4	3	1.33591	0.0286287	1.70436	0.0957905
P10107	Anxa1	ANXA1_MOUSE	Annexin A1	23.695	25.1601	24.8604	24.6007	24.3578	24.2632	24.2755	23.4271	23.6384	23.4889	23.5284	24.3709	25.542	24.6122	+		+		+	+		actin cytoskeleton reorganization;adaptive immune response;alpha-beta T cell differentiation;arachidonic acid secretion;cell surface receptor signaling pathway;cellular response to glucocorticoid stimulus;cellular response to hydrogen peroxide;cellular response to vascular endothelial growth factor stimulus;DNA duplex unwinding;endocrine pancreas development;estrous cycle;G protein-coupled recept…	calcium ion binding;calcium-dependent phospholipid binding;calcium-dependent protein binding;DNA/DNA annealing activity;double-stranded DNA-dependent ATPase activity;phospholipase A2 inhibitor activity;phospholipid binding;protein binding, bridging;protein homodimerization activity;single-stranded DNA binding;single-stranded RNA binding;structural molecule activity	actin filament;apical plasma membrane;basolateral plasma membrane;cell surface;collagen-containing extracellular matrix;cornified envelope;cytoplasm;cytoplasmic vesicle membrane;cytosol;early endosome membrane;endosome;extracellular exosome;extracellular space;extrinsic component of endosome membrane;extrinsic component of external side of plasma membrane;extrinsic component of membrane;lateral p…	Exosome;Membrane trafficking		Annexin	Formyl peptide receptors bind formyl peptides and many other ligands;G alpha (i) signalling events;G alpha (q) signalling events	Cluster -4206	0.000127535	0.000152788	19	24.8429	28.4833	24.5718	24.3743	23.5207	24.8417	3	4	4	3	1.81981	0.00433185	0.152682	0.670143
P97384	Anxa11	ANX11_MOUSE	Annexin A11	20.2689	21.0316	20.8784	20.6462	20.8789	20.7884	20.6557	20.1671	19.9019	19.8051	20.3357	20.6932	21.0851	20.8915	+		+		+	+		cytokinetic process;phagocytosis;response to calcium ion	calcium ion binding;calcium-dependent phospholipid binding;calcium-dependent protein binding;phosphatidylethanolamine binding;S100 protein binding	azurophil granule;collagen-containing extracellular matrix;cytoplasm;cytosol;melanosome;midbody;nuclear envelope;nucleoplasm;phagocytic vesicle;specific granule;spindle	Exosome		Annexin		Cluster -4206	0.000127535	0.000152788	5	20.9409	21.5851	20.7263	20.7423	20.0525	20.8899	3	4	4	3	2.37388	0.00341454	0.0212347	0.962948
P07356	Anxa2	ANXA2_MOUSE	Annexin A2	23.0084	23.2686	23.218	22.2609	22.2112	22.742	23.03	22.2484	22.0577	22.4395	22.8402	23.6866	23.9929	22.9245	+	+	+		+			angiogenesis;biomineral tissue development;body fluid secretion;catabolism by host of symbiont protein;collagen fibril organization;endocardial cell differentiation;fibrinolysis;growth plate cartilage development;membrane raft assembly;negative regulation by host of symbiont molecular function;negative regulation of development of symbiont involved in interaction with host;negative regulation of …	bone sialoprotein binding;calcium channel activity;calcium ion binding;calcium-dependent phospholipid binding;calcium-dependent protein binding;cytoskeletal protein binding;identical protein binding;molecular function regulator;phosphatidylinositol-4,5-bisphosphate binding;phosphatidylserine binding;phospholipase A2 inhibitor activity;protease binding;Rab GTPase binding;S100 protein binding;virio…	basement membrane;basolateral plasma membrane;cell cortex;cell surface;collagen-containing extracellular matrix;cytoplasm;cytosol;early endosome;endosome;extracellular exosome;extracellular space;extrinsic component of plasma membrane;late endosome membrane;lipid droplet;lysosomal membrane;macropinosome;melanosome;membrane;membrane raft;midbody;myelin sheath adaxonal region;nucleus;PCSK9-AnxA2 co…	Exosome;Membrane trafficking		Annexin	Dissolution of Fibrin Clot;Neutrophil degranulation	Cluster -4197	0.000127535	0.000152788	13	23.4239	27.3677	23.165	22.5611	22.3964	23.5347	3	4	4	3	2.01086	0.00367269	1.31863	0.0453615
O35639	Anxa3	ANXA3_MOUSE	Annexin A3	22.7905	22.7457	22.6315	22.0485	21.979	21.8763	22.1976	21.7871	21.9202	21.8723	21.8855	22.4006	23.1792	22.0186	+	+	+					animal organ regeneration;defense response to bacterium;hippocampus development;homophilic cell adhesion via plasma membrane adhesion molecules;neutrophil degranulation;phagocytosis;positive regulation of angiogenesis;positive regulation of DNA metabolic process;positive regulation of DNA-binding transcription factor activity;positive regulation of endothelial cell migration;regulation of NMDA re…	calcium ion binding;calcium-dependent phospholipid binding;calcium-dependent protein binding;phospholipase A2 inhibitor activity	axon;collagen-containing extracellular matrix;cytoplasm;cytosol;dendrite;membrane;neuronal cell body;phagocytic vesicle membrane;plasma membrane;specific granule	Exosome		Annexin		Cluster -4197	0.000127535	0.000152788	12	23.2067	26.5268	22.7226	22.0253	21.8663	22.5328	3	4	4	3	2.1496	0.00416929	3.37942	0.0128415
P97429	Anxa4	ANXA4_MOUSE	Annexin A4	21.9162	22.68	22.3412	21.5323	22.0716	21.7533	21.8537	20.3769	20.4413	20.3034	20.448	21.8872	22.712	21.8085	+		+		+	+		epithelial cell differentiation;kidney development;negative regulation of interleukin-8 secretion;negative regulation of NF-kappaB transcription factor activity;Notch signaling pathway;regulation of transcription by RNA polymerase II	calcium ion binding;calcium-dependent phospholipid binding;calcium-dependent protein binding;chondroitin sulfate binding;heparin binding;identical protein binding;NF-kappaB binding	apical plasma membrane;cell surface;collagen-containing extracellular matrix;cytoplasm;cytosol;nuclear membrane;nucleus;perinuclear region of cytoplasm;plasma membrane;vesicle membrane	Exosome;Membrane trafficking		Annexin		Cluster -4206	0.000127535	0.000152788	13	22.3685	23.8124	22.3125	21.8027	20.3924	22.1359	3	4	4	3	4.5307	0.00108609	0.8828	0.106869
P48036	Anxa5	ANXA5_MOUSE	Annexin A5	26.303	27.3398	26.9055	26.8598	26.788	26.2687	26.4808	25.1101	24.9387	24.7765	25.1075	26.4083	27.462	26.5792	+		+		+	+		blood coagulation;cellular response to gonadotropin-releasing hormone;cellular response to lead ion;negative regulation of blood coagulation;negative regulation of prolactin secretion;negative regulation of sequestering of calcium ion;positive regulation of apoptotic process;protein homooligomerization;regulation of flagellated sperm motility;response to calcium ion;response to organic substance;…	calcium ion binding;calcium-dependent phospholipid binding;calcium-transporting ATPase activity;heparin binding;molecular adaptor activity;peptide hormone binding;receptor tyrosine kinase binding	axon terminus;cell projection;collagen-containing extracellular matrix;cytoplasm;cytosol;dendrite;endoplasmic reticulum;endothelial microparticle;external side of plasma membrane;extracellular space;intercalated disc;membrane;neuronal cell body;nucleus;perikaryon;plasma membrane;sarcolemma;synaptic vesicle;Z disc	Exosome;Glycosaminoglycan binding proteins		Annexin	Platelet degranulation	Cluster -4206	0.000127535	0.000152788	17	27.3569	27.2267	26.8494	26.5993	24.9832	26.8165	3	4	4	3	3.8282	0.000801743	0.294931	0.481814
P14824	Anxa6	ANXA6_MOUSE	Annexin A6	23.5738	24.2887	24.0518	22.8013	23.6688	23.535	22.9533	23.8044	23.6014	23.5181	23.8009	23.316	24.8594	23.4009		+						apoptotic signaling pathway;biomineral tissue development;calcium ion import;calcium ion transport;growth plate cartilage chondrocyte differentiation;ion transmembrane transport;mitochondrial calcium ion homeostasis;negative regulation of sequestering of calcium ion;neural crest cell migration;plasma membrane repair;protein homooligomerization;regulation of muscle contraction	actin filament binding;calcium channel activity;calcium ion binding;calcium-dependent phospholipid binding;calcium-dependent protein binding;cholesterol binding;chondroitin sulfate binding;enzyme binding;GTP binding;heparin binding;ligand-gated ion channel activity;lipid binding;phosphatidylserine binding;protein homodimerization activity;protein-containing complex binding;signaling receptor acti…	apical plasma membrane;collagen-containing extracellular matrix;cytoplasm;cytosol;focal adhesion;intercalated disc;late endosome membrane;lysosomal membrane;melanosome;membrane;mitochondrion;nucleus;perinuclear region of cytoplasm;protein-containing complex;sarcolemma	Exosome;Membrane trafficking		Annexin			0.000127535	0.000152788	29	24.2375	25.0384	23.9714	23.2396	23.6812	23.8588	3	4	4	3	0.588213	0.0934153	1.22071	0.0393375
Q07076	Anxa7	ANXA7_MOUSE	Annexin A7	22.7281	23.7031	23.1618	23.2447	23.1845	23.2002	23.2273	22.4505	22.2598	22.2855	22.4205	23.2745	23.6189	23.4466	+		+		+	+		autophagy;cell proliferation;cellular calcium ion homeostasis;cellular water homeostasis;epithelial cell differentiation;hemostasis;membrane fusion;negative regulation of gene expression;regulation of cell shape;response to calcium ion;response to organic cyclic compound;response to salt stress;social behavior	calcium ion binding;calcium-dependent phospholipid binding;calcium-dependent protein binding;identical protein binding;integrin binding	chromaffin granule membrane;collagen-containing extracellular matrix;cytosol;endoplasmic reticulum membrane;nuclear envelope;nucleus;plasma membrane;vesicle	Exosome		Annexin		Cluster -4206	0.000127535	0.000152788	12	23.7464	23.7085	23.1977	23.2142	22.3541	23.4467	3	4	4	3	3.31701	0.000991517	0.0183121	0.964991
O70423	Aoc3	AOC3_MOUSE	Membrane primary amine oxidase	21.9891	21.5127	21.5884	16.8263	20.7186	16.8363	21.4608	21.4584	20.819	20.7932	21.4513	22.0783	20.8466	17.1785	+	+	+			+		amine metabolic process;cell adhesion;eating behavior;leukocyte migration involved in inflammatory response;negative regulation of primary amine oxidase activity;positive regulation of acute inflammatory response;positive regulation of glucose transmembrane transport;positive regulation of leukocyte migration;regulation of blood pressure;response to antibiotic;response to immobilization stress	aliphatic-amine oxidase activity;aminoacetone:oxygen oxidoreductase(deaminating) activity;calcium ion binding;copper ion binding;phenethylamine:oxygen oxidoreductase (deaminating) activity;primary amine oxidase activity;protein heterodimerization activity;protein homodimerization activity;quinone binding;tryptamine:oxygen oxidoreductase (deaminating) activity	cell surface;cytoplasm;early endosome;endoplasmic reticulum;extracellular space;Golgi apparatus;integral component of membrane;intracellular membrane-bounded organelle;microvillus;plasma membrane	beta-Alanine metabolism;Glycine, serine and threonine metabolism;Phenylalanine metabolism;Tyrosine metabolism	beta-Alanine metabolism;Glycine, serine and threonine metabolism;Metabolic pathways;Phenylalanine metabolism;Tyrosine metabolism	Cu_amine_oxid;Cu_amine_oxidN2;Cu_amine_oxidN3	Phase I - Functionalization of compounds	Cluster -4200	0.000127535	0.000152788	6	22.0197	21.5316	21.6967	21.0897	21.1305	21.4625	3	2	4	2	0.621958	0.0429492	0.945405	0.0276152
O35643	Ap1b1	AP1B1_MOUSE	AP-1 complex subunit beta-1	26.2442	26.308	26.1837	26.1973	25.9749	25.773	25.8758	25.5937	25.3894	25.2349	25.4671	26.1349	25.8086	25.8476	+		+		+	+		clathrin coat assembly;determination of left/right symmetry;heart development;intracellular protein transport;vesicle-mediated transport	clathrin binding;protein kinase binding	clathrin adaptor complex;clathrin-coated vesicle membrane;cytosol;Golgi apparatus;intracellular membrane-bounded organelle;trans-Golgi network	Human immunodeficiency virus 1 infection;Lysosome;Membrane trafficking	Human immunodeficiency virus 1 infection;Lysosome	Adaptin_N;Alpha_adaptinC2;B2-adapt-app_C	Golgi Associated Vesicle Biogenesis;Lysosome Vesicle Biogenesis;MHC class II antigen presentation	Cluster -4206	0.000127535	0.000152788	21	26.1497	25.1018	26.2453	25.9552	25.4213	25.9304	3	4	4	3	3.60725	0.00134746	1.37059	0.142644
P22892	Ap1g1	AP1G1_MOUSE	AP-1 complex subunit gamma-1	24.1735	24.1732	24.2365	24.1735	24.0071	24.2722	24.1249	24.2261	24.1738	24.151	24.3391	24.1092	24.0348	24.2188								endosome to melanosome transport;Golgi to lysosome transport;intracellular protein transport;microtubule cytoskeleton organization;positive regulation of natural killer cell degranulation;positive regulation of natural killer cell mediated cytotoxicity;vesicle-mediated transport	collagen binding;GTP-dependent protein binding;kinesin binding;protein C-terminus binding;Rab GTPase binding	AP-1 adaptor complex;clathrin-coated vesicle;cytosol;Golgi apparatus;intracellular membrane-bounded organelle;microtubule cytoskeleton;perinuclear region of cytoplasm;recycling endosome;trans-Golgi network	Human immunodeficiency virus 1 infection;Lysosome;Membrane trafficking	Human immunodeficiency virus 1 infection;Lysosome	Adaptin_N;Alpha_adaptinC2	Golgi Associated Vesicle Biogenesis;Lysosome Vesicle Biogenesis;MHC class II antigen presentation		0.000127535	0.000152788	18	23.8033	23.9204	24.1944	24.1444	24.2225	24.1209	3	4	4	3	0.353547	0.69928	0.350303	0.778962
P35585	Ap1m1	AP1M1_MOUSE	AP-1 complex subunit mu-1	23.6194	23.7718	23.8161	23.5224	23.7264	23.7183	23.4373	23.6506	23.7061	23.7799	23.8427	23.5604	23.4579	23.647								endosome to melanosome transport;intracellular protein transport;melanosome organization;vesicle-mediated transport		clathrin adaptor complex;clathrin-coated vesicle membrane;trans-Golgi network	Human immunodeficiency virus 1 infection;Lysosome;Membrane trafficking	Human immunodeficiency virus 1 infection;Lysosome	Adap_comp_sub	Golgi Associated Vesicle Biogenesis;Lysosome Vesicle Biogenesis;MHC class II antigen presentation;Neutrophil degranulation		0.000127535	0.000152788	8	23.3244	22.6404	23.7358	23.6011	23.7448	23.5551	3	4	4	3	0.931049	0.228409	0.678613	0.474575
P61967	Ap1s1	AP1S1_MOUSE	AP-1 complex subunit sigma-1A	20.1333	20.5518	20.8897	20.8275	20.8115	21.0665	20.9538	21.1717	20.9741	21.0376	21.2278	20.8305	20.9801	21.0561	+		+					intracellular protein transport;response to virus;retrograde transport, endosome to Golgi;vesicle-mediated transport	protein transporter activity	AP-1 adaptor complex;clathrin-coated pit;cytosol;Golgi apparatus;intracellular membrane-bounded organelle;terminal bouton;trans-Golgi network	Human immunodeficiency virus 1 infection;Lysosome;Membrane trafficking	Human immunodeficiency virus 1 infection;Lysosome	Clat_adaptor_s	Golgi Associated Vesicle Biogenesis;Lysosome Vesicle Biogenesis;MHC class II antigen presentation	Cluster -4205	0.000127535	0.000152788	2	19.7766	NaN	20.5249	20.9148	21.1028	20.9556	3	4	4	3	1.64537	0.0175194	0.675511	0.203183
Q9DB50	Ap1s2	AP1S2_MOUSE	AP-1 complex subunit sigma-2	22.2874	22.2936	22.5819	22.2277	22.1309	22.2768	22.3874	22.308	22.4961	22.6506	22.2044	22.2796	21.829	22.2548								adipose tissue development;fat cell differentiation;intracellular protein transport;neuromuscular process controlling balance;synaptic vesicle budding from endosome;synaptic vesicle recycling;vesicle-mediated transport;visual learning		clathrin-coated pit;cytoplasmic vesicle membrane;Golgi apparatus;intracellular membrane-bounded organelle;membrane coat;postsynapse;presynapse	Human immunodeficiency virus 1 infection;Lysosome;Membrane trafficking	Human immunodeficiency virus 1 infection;Lysosome	Clat_adaptor_s	Golgi Associated Vesicle Biogenesis;Lysosome Vesicle Biogenesis;MHC class II antigen presentation		0.000127535	0.000152788	3	22.3413	22.274	22.3877	22.2557	22.4148	22.1211	3	4	4	3	0.667435	0.20002	0.50219	0.522967
P17426	Ap2a1	AP2A1_MOUSE	AP-2 complex subunit alpha-1	24.5769	24.6386	24.3173	24.2189	24.1208	24.3604	24.2363	24.0311	24.0424	23.9531	24.0364	24.3321	24.2259	24.2489	+		+					clathrin-dependent endocytosis;intracellular protein transport;negative regulation of hyaluronan biosynthetic process;positive regulation of neuron projection development;positive regulation of receptor-mediated endocytosis;vesicle-mediated transport	clathrin adaptor activity;low-density lipoprotein particle receptor binding;protein C-terminus binding;protein kinase binding;protein-containing complex binding	AP-2 adaptor complex;apical plasma membrane;basolateral plasma membrane;clathrin-coated vesicle;filopodium tip;membrane coat;protein-containing complex;secretory granule	Endocrine and other factor-regulated calcium reabsorption;Endocytosis;Exosome;Huntington disease;Membrane trafficking;Synaptic vesicle cycle	Endocrine and other factor-regulated calcium reabsorption;Endocytosis;Huntington disease;Synaptic vesicle cycle	Adaptin_N;Alpha_adaptin_C;Alpha_adaptinC2	Cargo recognition for clathrin-mediated endocytosis;Clathrin-mediated endocytosis;LDL clearance;MHC class II antigen presentation;Recycling pathway of L1;Retrograde neurotrophin signalling;Trafficking of GluR2-containing AMPA receptors;VLDLR internalisation and degradation;WNT5A-dependent internalization of FZD2, FZD5 and ROR2;WNT5A-dependent internalization of FZD4	Cluster -4206	0.000127535	0.000152788	24	24.286	23.7964	24.5109	24.2341	24.0158	24.269	3	4	4	3	3.22367	0.00580442	1.06252	0.19219
P17427	Ap2a2	AP2A2_MOUSE	AP-2 complex subunit alpha-2	24.7062	24.6032	24.5962	24.4747	24.4001	24.3296	24.3534	23.9788	23.8706	23.9081	23.868	24.5538	24.1124	24.2769	+		+			+		clathrin-dependent endocytosis;intracellular protein transport;regulation of hematopoietic stem cell differentiation;vesicle-mediated transport	clathrin adaptor activity;disordered domain specific binding;phosphatidylinositol binding;protein domain specific binding;protein kinase binding;protein-containing complex binding	AP-2 adaptor complex;cytoplasmic vesicle;membrane coat;secretory granule;synaptic vesicle	Endocrine and other factor-regulated calcium reabsorption;Endocytosis;Exosome;Huntington disease;Membrane trafficking;Synaptic vesicle cycle	Endocrine and other factor-regulated calcium reabsorption;Endocytosis;Huntington disease;Synaptic vesicle cycle	Adaptin_N;Alpha_adaptin_C;Alpha_adaptinC2	Cargo recognition for clathrin-mediated endocytosis;Clathrin-mediated endocytosis;LDL clearance;MHC class II antigen presentation;Neutrophil degranulation;Recycling pathway of L1;Retrograde neurotrophin signalling;Trafficking of GluR2-containing AMPA receptors;VLDLR internalisation and degradation;WNT5A-dependent internalization of FZD2, FZD5 and ROR2;WNT5A-dependent internalization of FZD4	Cluster -4206	0.000127535	0.000152788	23	24.6872	23.3983	24.6352	24.3895	23.9064	24.3144	3	4	4	3	4.3003	0.00114974	2.32238	0.130363
Q9DBG3	Ap2b1	AP2B1_MOUSE	AP-2 complex subunit beta	25.2502	25.2685	25.0184	24.828	24.7362	24.6569	24.7715	24.3781	24.2862	24.0655	24.4661	25.0418	24.8434	24.6417	+		+		+	+		aorta development;cardiac septum development;clathrin coat assembly;coronary vasculature development;heart development;negative regulation of neuron death;neurotransmitter receptor internalization;positive regulation of endocytosis;positive regulation of protein localization to membrane;postsynaptic neurotransmitter receptor internalization;ventricular septum development	cargo receptor activity;clathrin binding;protein-containing complex binding	AP-2 adaptor complex;clathrin adaptor complex;glutamatergic synapse;postsynapse	Endocrine and other factor-regulated calcium reabsorption;Endocytosis;Huntington disease;Membrane trafficking;Synaptic vesicle cycle	Endocrine and other factor-regulated calcium reabsorption;Endocytosis;Huntington disease;Synaptic vesicle cycle	Adaptin_N;Alpha_adaptinC2;B2-adapt-app_C	Cargo recognition for clathrin-mediated endocytosis;Clathrin-mediated endocytosis;LDL clearance;MHC class II antigen presentation;Recycling pathway of L1;Retrograde neurotrophin signalling;Trafficking of GluR2-containing AMPA receptors;VLDLR internalisation and degradation;WNT5A-dependent internalization of FZD2, FZD5 and ROR2;WNT5A-dependent internalization of FZD4	Cluster -4206	0.000127535	0.000152788	18	24.8556	24.2296	25.179	24.7482	24.299	24.8423	3	4	4	3	3.88553	0.00106011	1.71593	0.0552966
P84091	Ap2m1	AP2M1_MOUSE	AP-2 complex subunit mu	26.3344	26.3531	26.3127	26.1543	26.0316	26.2695	26.2042	25.8385	25.7731	25.7361	25.8201	26.357	25.781	26.2329	+		+			+		intracellular protein transport;negative regulation of protein localization to plasma membrane;positive regulation of receptor internalization;positive regulation of synaptic vesicle endocytosis;postsynaptic neurotransmitter receptor internalization;protein-containing complex assembly;receptor internalization;regulation of vesicle size;synaptic vesicle endocytosis;vesicle budding from membrane;ve…	cargo receptor activity;disordered domain specific binding;ion channel binding;lipid binding;low-density lipoprotein particle receptor binding;signal sequence binding	AP-2 adaptor complex;glutamatergic synapse;mitochondrion;plasma membrane;postsynapse;presynapse;secretory granule	Endocrine and other factor-regulated calcium reabsorption;Endocytosis;Huntington disease;Membrane trafficking;Synaptic vesicle cycle	Endocrine and other factor-regulated calcium reabsorption;Endocytosis;Huntington disease;Synaptic vesicle cycle	Adap_comp_sub;Clat_adaptor_s	Cargo recognition for clathrin-mediated endocytosis;Clathrin-mediated endocytosis;Formation of annular gap junctions;Gap junction degradation;LDL clearance;MHC class II antigen presentation;Recycling pathway of L1;Retrograde neurotrophin signalling;Trafficking of GluR2-containing AMPA receptors;VLDLR internalisation and degradation;WNT5A-dependent internalization of FZD2, FZD5 and ROR2;WNT5A-depe…	Cluster -4206	0.000127535	0.000152788	19	26.2172	25.3605	26.3334	26.1649	25.7919	26.1236	3	4	4	3	2.3611	0.00838001	1.39013	0.321158
P62743	Ap2s1	AP2S1_MOUSE	AP-2 complex subunit sigma	24.3154	24.7663	24.2284	24.0695	24.3377	23.407	24.054	24.1625	23.7221	16.9448	24.1287	24.4518	24.1083	23.997								endocytosis;intracellular protein transport	protein transporter activity	AP-2 adaptor complex	Endocrine and other factor-regulated calcium reabsorption;Endocytosis;Huntington disease;Membrane trafficking;Synaptic vesicle cycle	Endocrine and other factor-regulated calcium reabsorption;Endocytosis;Huntington disease;Synaptic vesicle cycle	Clat_adaptor_s	Cargo recognition for clathrin-mediated endocytosis;Clathrin-mediated endocytosis;LDL clearance;MHC class II antigen presentation;Recycling pathway of L1;Retrograde neurotrophin signalling;Trafficking of GluR2-containing AMPA receptors;VLDLR internalisation and degradation;WNT5A-dependent internalization of FZD2, FZD5 and ROR2;WNT5A-dependent internalization of FZD4		0.000127535	0.000152788	3	24.7736	24.1808	24.4367	23.9671	24.0044	24.1857	3	4	3	3	0.349718	0.139567	0.889009	0.11734
Q9Z1T1	Ap3b1	AP3B1_MOUSE	AP-3 complex subunit beta-1	20.1891	20.2635	20.2247	20.8735	20.9913	21.228	20.8811	21.4285	21.3217	21.3345	21.4512	20.6494	21.7483	21.2028	+	+	+			+		anterograde axonal transport;anterograde synaptic vesicle transport;antigen processing and presentation;antigen processing and presentation, exogenous lipid antigen via MHC class Ib;blood coagulation;intracellular protein transport;melanosome organization;positive regulation of NK T cell differentiation;protein targeting to lysosome;synaptic vesicle budding from endosome;vesicle-mediated transpor…	GTP-dependent protein binding;protein phosphatase binding	AP-3 adaptor complex;axon cytoplasm;clathrin adaptor complex;clathrin-coated vesicle membrane;postsynapse;trans-Golgi network	Lysosome;Membrane trafficking	Lysosome	Adaptin_N;AP3B1_C;SEEEED	Golgi Associated Vesicle Biogenesis	Cluster -4205	0.000127535	0.000152788	14	20.1339	21.5413	20.2258	20.9935	21.384	21.2002	3	4	4	3	2.91184	0.00142097	2.75704	0.0138429
Q9JME5	Ap3b2	AP3B2_MOUSE	AP-3 complex subunit beta-2	24.5577	24.3954	23.9244	24.606	24.7167	24.7775	24.7262	24.4939	24.5688	24.4879	24.5915	24.559	24.4423	24.7271								anterograde axonal transport;anterograde synaptic vesicle transport;intracellular protein transport;vesicle-mediated transport		AP-3 adaptor complex;axon cytoplasm;clathrin-coated vesicle membrane;trans-Golgi network	Lysosome;Membrane trafficking	Lysosome	Adaptin_N;AP3B1_C			0.000127535	0.000152788	33	23.8145	23.4908	24.2925	24.7066	24.5355	24.5762	3	4	4	3	1.25225	0.0554894	0.804674	0.151044
O54774	Ap3d1	AP3D1_MOUSE	AP-3 complex subunit delta-1	23.7856	23.7858	23.6049	24.1564	24.2147	24.3369	24.1165	24.101	24.0289	23.9552	24.0636	24.0832	24.0558	24.2078	+	+	+					anterograde axonal transport;anterograde synaptic vesicle transport;antigen processing and presentation;antigen processing and presentation, exogenous lipid antigen via MHC class Ib;endosome to melanosome transport;Golgi to vacuole transport;intracellular protein transport;neurotransmitter receptor transport, postsynaptic endosome to lysosome;positive regulation of NK T cell differentiation;prote…		AP-3 adaptor complex;axon;axon cytoplasm;endosome membrane;glutamatergic synapse;Golgi membrane;plasma membrane;postsynapse;presynapse;presynaptic endosome;terminal bouton;trans-Golgi network	Lysosome;Membrane trafficking	Lysosome	Adaptin_N		Cluster -4205	0.000127535	0.000152788	33	23.3742	23.185	23.7255	24.2061	24.0372	24.1156	3	4	4	3	3.73266	0.00420315	2.54911	0.027511
Q9JKC8	Ap3m1	AP3M1_MOUSE	AP-3 complex subunit mu-1	20.7713	20.8278	20.4793	20.8923	20.9605	21.1323	21.0922	21.409	21.3958	21.379	21.4342	20.8568	21.0788	21.0866	+		+			+		anterograde axonal transport;anterograde synaptic vesicle transport;intracellular protein transport	Rab GTPase binding	axon cytoplasm;clathrin adaptor complex;cytoplasmic vesicle membrane;Golgi apparatus	Lysosome;Membrane trafficking	Lysosome	Adap_comp_sub;Clat_adaptor_s		Cluster -4205	0.000127535	0.000152788	6	19.8134	NaN	20.6928	21.0193	21.4045	21.0074	3	4	4	3	3.89247	0.00155367	1.13756	0.14006
Q8R2R9	Ap3m2	AP3M2_MOUSE	AP-3 complex subunit mu-2	21.8179	21.9934	21.6984	21.7736	21.9405	21.7447	21.9347	21.6334	21.6404	21.3832	21.5339	21.8244	21.7132	21.9471	+							anterograde axonal transport;anterograde synaptic vesicle transport;intracellular protein transport		axon cytoplasm;clathrin adaptor complex;cytoplasmic vesicle membrane;Golgi apparatus	Lysosome;Membrane trafficking	Lysosome	Adap_comp_sub;Clat_adaptor_s		Cluster -4206	0.000127535	0.000152788	9	21.4665	20.7053	21.8366	21.8484	21.5477	21.8282	3	4	4	3	1.76801	0.0378236	0.039577	0.958073
Q9DCR2	Ap3s1	AP3S1_MOUSE	AP-3 complex subunit sigma-1	21.2695	20.9331	21.3909	21.4843	21.6084	21.8144	21.4956	22.128	22.1626	22.2817	21.994	21.4198	21.7347	21.6686	+		+		+	+		anterograde axonal transport;anterograde synaptic vesicle transport;intracellular protein transport;vesicle-mediated transport		AP-3 adaptor complex;axon cytoplasm;cytoplasmic vesicle membrane;intracellular membrane-bounded organelle;membrane;trans-Golgi network	Lysosome;Membrane trafficking	Lysosome	Clat_adaptor_s	Golgi Associated Vesicle Biogenesis	Cluster -4205	0.000127535	0.000152788	4	20.0103	20.8087	21.1978	21.6006	22.1416	21.6077	3	4	4	3	3.71931	0.00105936	1.11565	0.105836
Q8BSZ2	Ap3s2	AP3S2_MOUSE	AP-3 complex subunit sigma-2	22.5195	22.5007	22.0496	22.6244	22.7503	22.5407	22.6316	22.4154	22.3498	22.4218	22.3619	22.6758	22.774	22.6457	+							anterograde axonal transport;anterograde synaptic vesicle transport;intracellular protein transport;vesicle-mediated transport		AP-3 adaptor complex;axon cytoplasm;cytoplasmic vesicle membrane;intracellular membrane-bounded organelle;trans-Golgi network	Lysosome;Membrane trafficking	Lysosome	Clat_adaptor_s		Cluster -4206	0.000127535	0.000152788	6	21.9718	NaN	22.3566	22.6368	22.3872	22.6985	3	4	4	3	1.80479	0.0286476	0.691243	0.275416
Q9WV76	Ap4b1	AP4B1_MOUSE	AP-4 complex subunit beta-1	17.2088	17.081	16.8113	16.8263	18.3837	18.4758	18.4873	19.2789	19.2419	18.5896	19.1211	17.1071	17.0743	18.4579	+	+	+		+	+		intracellular protein transport;protein localization to somatodendritic compartment;protein targeting;vesicle-mediated transport	clathrin binding	AP-4 adaptor complex;clathrin adaptor complex;cytosol;extrinsic component of membrane;trans-Golgi network	Lysosome;Membrane trafficking	Lysosome	Adaptin_N;B2-adapt-app_C		Cluster -4205	0.000127535	0.000152788	5	NaN	NaN	NaN	18.449	19.0579	18.4579	0	3	4	1	2.14904	0.00201761	1.07082	0.03335
Q80V94	Ap4e1	AP4E1_MOUSE	AP-4 complex subunit epsilon-1	17.2088	17.081	16.8113	16.9827	17.9227	17.5296	17.0113	18.0039	17.9125	17.5673	17.966	17.257	17.0743	17.1785	+		+		+			intracellular protein transport;vesicle-mediated transport		AP-4 adaptor complex;trans-Golgi network	Lysosome;Membrane trafficking	Lysosome	Adaptin_N;AP4E_app_platf	Golgi Associated Vesicle Biogenesis;Lysosome Vesicle Biogenesis	Cluster -4207	0.000127535	0.000152788	5	NaN	NaN	NaN	17.4783	17.8624	17.257	0	3	4	1	1.81679	0.00716262	0.583611	0.274994
Q3U829	Ap5z1	AP5Z1_MOUSE	AP-5 complex subunit zeta-1	17.2088	17.081	16.8113	16.8263	17.2759	16.8363	17.0113	18.6212	18.4016	18.5065	18.5737	17.1071	17.0743	17.1785	+		+		+	+		double-strand break repair via homologous recombination;endosomal transport;protein transport		AP-5 adaptor complex;cytoplasm;nuclear speck;nucleoplasm;nucleus	DNA repair and recombination proteins		SPG48		Cluster -4207	0.000127535	0.000152788	3	NaN	NaN	NaN	NaN	18.5258	NaN	0	0	4	0	6.69375	0.00146667	NaN	1
O88879	Apaf1	APAF_MOUSE	Apoptotic protease-activating factor 1	17.2088	20.6231	19.6843	16.8263	20.2816	20.1902	20.1854	20.5766	20.4507	20.4931	20.6194	17.1071	20.3206	20.156								activation of cysteine-type endopeptidase activity involved in apoptotic process;activation of cysteine-type endopeptidase activity involved in apoptotic process by cytochrome c;aging;brain development;cardiac muscle cell apoptotic process;cell differentiation;cellular response to transforming growth factor beta stimulus;forebrain development;intrinsic apoptotic signaling pathway in response to e…	ADP binding;ATP binding;cysteine-type endopeptidase activator activity involved in apoptotic process;heat shock protein binding;identical protein binding	apoptosome;cytoplasm;cytosol;nucleus;protein-containing complex	Alzheimer disease;Amyotrophic lateral sclerosis (ALS);Apoptosis;Apoptosis - multiple species;Epstein-Barr virus infection;Hepatitis B;Hepatitis C;Herpes simplex virus 1 infection;Huntington disease;Influenza A;Legionellosis;Measles;p53 signaling pathway;Parkinson disease;Pathways in cancer;Platinum drug resistance;Small cell lung cancer;Tuberculosis	Alzheimer disease;Amyotrophic lateral sclerosis (ALS);Apoptosis;Apoptosis - multiple species;Epstein-Barr virus infection;Hepatitis B;Hepatitis C;Herpes simplex virus 1 infection;Huntington disease;Influenza A;Legionellosis;Measles;p53 signaling pathway;Parkinson disease;Pathways in cancer;Platinum drug resistance;Small cell lung cancer;Tuberculosis	ANAPC4_WD40;CARD;NB-ARC;WD40	Neutrophil degranulation		0.000127535	0.000152788	6	NaN	NaN	20.1537	20.2191	20.5349	20.2383	2	3	4	2	0.257064	0.235346	0.0518447	0.853692
B2RUJ5	Apba1	APBA1_MOUSE	Amyloid-beta A4 precursor protein-binding family A member 1	21.2543	21.5407	21.3747	21.3796	21.4659	21.2395	21.5536	21.6245	21.7276	21.7282	21.8795	21.5583	21.4203	21.2592	+		+					chemical synaptic transmission;gamma-aminobutyric acid secretion;glutamate secretion;in utero embryonic development;intracellular protein transport;locomotory behavior;multicellular organism growth;protein-containing complex assembly;regulation of gene expression;regulation of synaptic vesicle exocytosis	amyloid-beta binding;PDZ domain binding;phosphatidylinositol-4,5-bisphosphate binding;protein-containing complex binding	cytoplasm;dendritic spine;glutamatergic synapse;Golgi apparatus;membrane;nucleus;perinuclear region of cytoplasm;plasma membrane;presynaptic active zone membrane;protein-containing complex;Schaffer collateral - CA1 synapse;synapse;synaptic vesicle	Membrane trafficking		PDZ;PID	Dopamine Neurotransmitter Release Cycle	Cluster -4207	0.000127535	0.000152788	15	20.8034	21.702	21.3899	21.4097	21.74	21.4126	3	4	4	3	1.92631	0.0233895	0.0648326	0.930874
P98084	Apba2	APBA2_MOUSE	Amyloid-beta A4 precursor protein-binding family A member 2	17.2088	17.081	16.8113	16.8263	17.2759	16.8363	19.1469	19.4759	19.5415	19.2939	19.4144	17.1071	17.0743	19.0106	+		+		+	+		chemical synaptic transmission;in utero embryonic development;locomotory behavior;multicellular organism growth;protein transport;regulation of gene expression;regulation of synaptic vesicle exocytosis	amyloid-beta binding	cytoplasm;dendritic spine;plasma membrane;Schaffer collateral - CA1 synapse;synapse;synaptic vesicle	Membrane trafficking		PDZ;PID		Cluster -4207	0.000127535	0.000152788	3	NaN	NaN	NaN	19.1469	19.4314	19.0106	0	1	4	1	1.98717	0.00219324	0.350472	0.343428
Q9QXJ1	Apbb1	APBB1_MOUSE	Amyloid beta precursor protein binding family B member 1	18.9099	19.39	19.223	20.0725	20.0664	20.2008	20.0881	20.2812	20.2061	20.2957	20.248	19.98	19.9439	19.9578	+	+	+				+	actin filament-based movement;apoptotic process;axon guidance;cell cycle arrest;cellular response to DNA damage stimulus;double-strand break repair;extracellular matrix organization;histone H4 acetylation;negative regulation of cell growth;negative regulation of neuron differentiation;negative regulation of thymidylate synthase biosynthetic process;negative regulation of transcription by RNA poly…	amyloid-beta binding;chromatin binding;histone acetyltransferase binding;histone binding;proline-rich region binding;protein-containing complex binding;tau protein binding;transcription factor binding;ubiquitin protein ligase binding	cytoplasm;dendritic spine;glutamatergic synapse;growth cone;growth cone filopodium;growth cone lamellipodium;lamellipodium;main axon;neuromuscular junction;neuronal cell body;nuclear speck;nucleus;perinuclear region of cytoplasm;plasma membrane;postsynaptic membrane;presynapse;presynaptic membrane;protein-containing complex;Schaffer collateral - CA1 synapse;synapse	Alzheimer disease;Membrane trafficking	Alzheimer disease	PID;WW	Recruitment and ATM-mediated phosphorylation of repair and signaling proteins at DNA double strand breaks	Cluster -4205	0.000127535	0.000152788	7	19.6376	NaN	19.1743	20.107	20.2578	19.9606	3	4	4	3	5.81235	0.000985163	1.74431	0.0226941
Q61315	Apc	APC_MOUSE	Adenomatous polyposis coli protein	19.1811	19.0312	18.4276	19.6197	19.8457	19.404	19.6129	19.9168	19.9577	20.0646	19.9866	19.6119	19.2163	19.3409	+	+	+		+	+		anterior/posterior pattern specification;axis specification;axonogenesis;canonical Wnt signaling pathway;canonical Wnt signaling pathway involved in negative regulation of apoptotic process;canonical Wnt signaling pathway involved in positive regulation of apoptotic process;cell cycle arrest;cell fate specification;cell migration;cellular response to DNA damage stimulus;chromosome organization;cy…	beta-catenin binding;dynein complex binding;gamma-catenin binding;identical protein binding;microtubule binding;microtubule plus-end binding;protease binding;protein kinase binding;protein kinase regulator activity;protein-containing complex binding;ubiquitin protein ligase binding	adherens junction;axon;axonal growth cone;beta-catenin destruction complex;bicellular tight junction;catenin complex;cell body fiber;cell cortex;cell projection;cell projection membrane;centrosome;cytoplasm;dendrite;growth cone;kinetochore;lamellipodium;lateral plasma membrane;microtubule;neuron projection terminus;neuronal cell body;nuclear membrane;nucleus;perinuclear region of cytoplasm;plasma…			APC_15aa;APC_basic;APC_N_CC;APC_r;Arm;EB1_binding;SAMP		Cluster -4205	0.000127535	0.000152788	22	NaN	NaN	18.8799	19.6206	19.9814	19.3897	3	4	4	3	3.21144	0.00123654	1.16301	0.0417552
Q8R146	Apeh	APEH_MOUSE	Acylamino-acid-releasing enzyme	24.4641	24.6493	24.8732	24.4333	24.5163	24.4585	24.2894	23.827	23.7704	23.8515	23.7513	24.5125	23.8679	24.4025	+		+			+		amyloid-beta metabolic process;proteolysis	identical protein binding;omega peptidase activity;serine-type endopeptidase activity	cytosol;nuclear membrane	Peptidases		Peptidase_S9	Eukaryotic Translation Termination;Neutrophil degranulation	Cluster -4206	0.000127535	0.000152788	21	24.7641	24.3161	24.6622	24.4244	23.8001	24.261	3	4	4	3	3.11911	0.00172523	0.767547	0.297373
P28352	Apex1	APEX1_MOUSE	DNA-(apurinic or apyrimidinic site) endonuclease	25.6538	25.2075	25.117	24.6185	24.5662	24.575	24.4824	24.4598	24.3786	24.1971	24.3601	24.4616	24.2487	24.32	+	+	+				+	aging;base-excision repair;cell redox homeostasis;cellular response to cAMP;cellular response to hydrogen peroxide;cellular response to peptide hormone stimulus;DNA demethylation;DNA recombination;DNA repair;negative regulation of smooth muscle cell migration;positive regulation of G1/S transition of mitotic cell cycle;regulation of apoptotic process;regulation of mRNA stability;telomere maintena…	3'-5' exonuclease activity;chromatin DNA binding;class I DNA-(apurinic or apyrimidinic site) endonuclease activity;damaged DNA binding;DNA binding;DNA-(apurinic or apyrimidinic site) endonuclease activity;double-stranded DNA 3'-5' exodeoxyribonuclease activity;double-stranded DNA exodeoxyribonuclease activity;double-stranded telomeric DNA binding;endoribonuclease activity;metal ion binding;NF-kap…	centrosome;cytoplasm;endoplasmic reticulum;mitochondrion;nuclear speck;nucleolus;nucleoplasm;nucleus;perinuclear region of cytoplasm;transcription factor complex	Base excision repair;DNA repair and recombination proteins	Base excision repair	Exo_endo_phos	Abasic sugar-phosphate removal via the single-nucleotide replacement pathway;Displacement of DNA glycosylase by APEX1;PCNA-Dependent Long Patch Base Excision Repair;POLB-Dependent Long Patch Base Excision Repair;Resolution of Abasic Sites (AP sites);Resolution of AP sites via the multiple-nucleotide patch replacement pathway	Cluster -4206	0.000127535	0.000152788	11	25.108	23.5303	25.3261	24.5605	24.3489	24.3434	3	4	4	3	4.51264	0.000732394	1.39285	0.0291369
O35841	Api5	API5_MOUSE	Apoptosis inhibitor 5	26.1947	25.7288	26.2813	25.9126	25.7607	25.4783	25.7682	25.7613	25.5732	25.5063	25.6027	25.7596	25.5086	25.6614	+		+					apoptotic process;negative regulation of apoptotic process;negative regulation of fibroblast apoptotic process	fibroblast growth factor binding	cytoplasm;nuclear speck;nucleus;spliceosomal complex			API5		Cluster -4206	0.000127535	0.000152788	22	25.9404	24.6673	26.0683	25.7299	25.6109	25.6432	3	4	4	3	1.39906	0.0337128	0.753577	0.208365
Q9WVQ5	Apip	MTNB_MOUSE	Methylthioribulose-1-phosphate dehydratase	20.5023	20.5989	20.8022	21.1811	20.9144	20.6624	20.9492	21.5831	21.4384	21.4607	21.3024	20.958	21.3448	20.6384	+		+			+		apoptotic process;L-methionine salvage from methylthioadenosine;L-methionine salvage from S-adenosylmethionine;negative regulation of apoptotic process;protein homotetramerization;pyroptosis;regulation of ERK1 and ERK2 cascade	identical protein binding;methylthioribulose 1-phosphate dehydratase activity;zinc ion binding	cytoplasm	Cysteine and methionine metabolism	Cysteine and methionine metabolism;Metabolic pathways	Aldolase_II		Cluster -4205	0.000127535	0.000152788	4	20.5623	21.4903	20.6345	20.9268	21.4461	20.9804	3	4	4	3	2.38664	0.00409459	1.05581	0.17929
Q9D842	Aplf	APLF_MOUSE	Aprataxin and PNK-like factor	18.9331	17.081	16.8113	19.7342	17.2759	16.8363	17.0113	20.1508	20.0824	20.03	20.136	17.1071	19.3389	17.1785	+		+		+	+		cellular response to DNA damage stimulus;double-strand break repair;positive regulation of DNA ligation;regulation of isotype switching;single strand break repair	3'-5' exonuclease activity;class I DNA-(apurinic or apyrimidinic site) endonuclease activity;DNA-(apurinic or apyrimidinic site) endonuclease activity;endodeoxyribonuclease activity;metal ion binding;nucleotide binding	cytosol;nucleoplasm;nucleus;site of double-strand break	DNA repair and recombination proteins		zf-CCHH		Cluster -4207	0.000127535	0.000152788	5	NaN	NaN	18.9331	19.7342	20.0998	19.3389	1	1	4	1	1.57196	0.00396504	0.0381844	0.897589
Q03157	Aplp1	APLP1_MOUSE	Amyloid beta precursor like protein 1	18.4248	19.1996	19.2292	18.791	19.15	18.6628	17.0113	19.3326	19.4061	18.9484	19.4958	19.2948	19.3366	18.9569						+		apoptotic process;cell adhesion;cellular response to norepinephrine stimulus;endocytosis;extracellular matrix organization;forebrain development;mRNA polyadenylation;negative regulation of adenylate cyclase-activating G protein-coupled receptor signaling pathway;regulation of translation	alpha-2A adrenergic receptor binding;alpha-2B adrenergic receptor binding;alpha-2C adrenergic receptor binding;heparin binding;identical protein binding;transition metal ion binding	Golgi apparatus;integral component of membrane;membrane;perinuclear region of cytoplasm;plasma membrane	Signaling proteins		APP_amyloid;APP_Cu_bd;APP_E2;APP_N			0.000127535	0.000152788	5	19.3214	NaN	18.9512	18.8679	19.2957	19.1961	3	3	4	3	0.684519	0.0576441	0.437736	0.264762
Q06335	Aplp2	APLP2_MOUSE	Amyloid beta precursor like protein 2	22.5525	22.4172	22.4716	22.3667	22.4487	22.5481	22.5751	22.8844	22.8999	22.9412	22.7515	22.592	22.2826	22.5154	+		+			+		cellular copper ion homeostasis;cholesterol metabolic process;extracellular matrix organization;forebrain development;locomotory behavior;mating behavior;midbrain development;neuromuscular process controlling balance;regulation of epidermal growth factor-activated receptor activity;regulation of protein binding;suckling behavior	DNA binding;heparin binding;identical protein binding;transition metal ion binding	integral component of membrane;nucleus;plasma membrane	Proteoglycans		APP_amyloid;APP_Cu_bd;APP_E2;APP_N	Platelet degranulation;Post-translational protein phosphorylation;Regulation of Insulin-like Growth Factor (IGF) transport and uptake by Insulin-like Growth Factor Binding Proteins (IGFBPs)	Cluster -4207	0.000127535	0.000152788	8	21.6062	NaN	22.4804	22.4847	22.8693	22.4633	3	4	4	3	3.12194	0.00592958	0.0232264	0.980344
Q9D7N9	Apmap	APMAP_MOUSE	Adipocyte plasma membrane-associated protein	23.9215	23.7844	23.6303	23.219	23.1371	23.1452	23.2202	22.9441	22.8827	22.8327	22.9585	23.5865	23.1048	23.1456	+	+	+					biosynthetic process	arylesterase activity;strictosidine synthase activity	cell surface;endoplasmic reticulum;integral component of membrane;membrane	Membrane trafficking		Str_synth		Cluster -4206	0.000127535	0.000152788	13	23.674	22.6495	23.7788	23.1804	22.9045	23.2789	3	4	4	3	4.00847	0.000990548	1.84865	0.0276401
Q00623	Apoa1	APOA1_MOUSE	Apolipoprotein A-I	20.8357	21.4997	16.8113	22.1433	21.6747	21.6947	22.5179	22.2943	22.3105	22.3012	22.4565	23.2362	23.7035	23.2275	+		+		+		+	adrenal gland development;animal organ regeneration;blood vessel endothelial cell migration;cholesterol biosynthetic process;cholesterol efflux;cholesterol homeostasis;cholesterol import;cholesterol metabolic process;cholesterol transport;endothelial cell proliferation;G protein-coupled receptor signaling pathway;glucocorticoid metabolic process;high-density lipoprotein particle assembly;high-den…	amyloid-beta binding;apolipoprotein A-I receptor binding;apolipoprotein receptor binding;chemorepellent activity;cholesterol binding;cholesterol transporter activity;enzyme binding;heat shock protein binding;high-density lipoprotein particle binding;high-density lipoprotein particle receptor binding;identical protein binding;lipase inhibitor activity;lipid binding;lipid transporter activity;lipop…	cell surface;chylomicron;cytoplasmic vesicle;cytosol;discoidal high-density lipoprotein particle;endocytic vesicle;extracellular region;extracellular space;high-density lipoprotein particle;intermediate-density lipoprotein particle;low-density lipoprotein particle;nucleus;spherical high-density lipoprotein particle;very-low-density lipoprotein particle	African trypanosomiasis;Cholesterol metabolism;Exosome;Fat digestion and absorption;PPAR signaling pathway;Vitamin digestion and absorption	African trypanosomiasis;Cholesterol metabolism;Fat digestion and absorption;PPAR signaling pathway;Vitamin digestion and absorption	Apolipoprotein	ABC transporters in lipid homeostasis;Chylomicron assembly;Chylomicron remodeling;HDL assembly;HDL clearance;HDL remodeling;Platelet degranulation;Post-translational protein phosphorylation;Regulation of Insulin-like Growth Factor (IGF) transport and uptake by Insulin-like Growth Factor Binding Proteins (IGFBPs);Retinoid metabolism and transport;Scavenging by Class A Receptors;Scavenging by Class…	Cluster -4205	0.000127535	0.000152788	10	20.2038	23.0057	21.1677	22.0076	22.3406	23.3891	2	4	4	3	1.73526	0.00279213	0.590431	0.0866588
P06728	Apoa4	APOA4_MOUSE	Apolipoprotein A-IV	17.2088	17.081	16.8113	19.5926	17.2759	16.8363	17.0113	19.6383	19.3257	19.2702	19.1765	17.1071	21.0747	17.1785	+		+			+		cholesterol biosynthetic process;cholesterol efflux;cholesterol homeostasis;cholesterol metabolic process;high-density lipoprotein particle assembly;hydrogen peroxide catabolic process;innate immune response in mucosa;leukocyte cell-cell adhesion;lipid catabolic process;lipid homeostasis;lipid transport;lipoprotein metabolic process;negative regulation of plasma lipoprotein oxidation;phosphatidyl…	antioxidant activity;cholesterol binding;cholesterol transporter activity;copper ion binding;identical protein binding;lipid binding;phosphatidylcholine binding;phosphatidylcholine-sterol O-acyltransferase activator activity;phospholipid binding;protein homodimerization activity	cell surface;chylomicron;cytosol;extracellular region;extracellular space;high-density lipoprotein particle;synapse;very-low-density lipoprotein particle	Cholesterol metabolism;Fat digestion and absorption;Vitamin digestion and absorption	Cholesterol metabolism;Fat digestion and absorption;Vitamin digestion and absorption	Apolipoprotein	Chylomicron assembly;Chylomicron remodeling;Retinoid metabolism and transport	Cluster -4207	0.000127535	0.000152788	4	NaN	20.141	NaN	19.5926	19.3527	21.0747	0	1	4	1	0.854433	0.0216544	0.405664	0.269347
Q9WV35	Apobec2	ABEC2_MOUSE	C->U-editing enzyme APOBEC-2	20.9047	21.1363	16.8113	21.1198	17.2759	16.8363	17.0113	22.5766	22.2454	22.4547	22.2734	21.0301	21.8153	17.1785	+		+			+		cytidine to uridine editing;DNA demethylation;mRNA modification;mRNA processing	cytidine deaminase activity;identical protein binding;metal ion binding;RNA binding	cytoplasm;nucleus	Enzymes with EC numbers			Formation of the Editosome;mRNA Editing: C to U Conversion	Cluster -4207	0.000127535	0.000427168	2	22.0498	NaN	21.0205	21.1198	22.3875	21.4227	2	1	4	2	1.22967	0.00680689	0.374949	0.227256
P08226	Apoe	APOE_MOUSE	Apolipoprotein E	23.3742	23.7267	23.2755	23.6232	23.1848	23.3758	23.5493	23.8345	23.8881	23.723	23.6419	24.1605	25.8663	24.0707	+							aging;AMPA glutamate receptor clustering;amyloid precursor protein metabolic process;artery morphogenesis;cardiovascular system development;cellular calcium ion homeostasis;cGMP-mediated signaling;cholesterol biosynthetic process;cholesterol catabolic process;cholesterol efflux;cholesterol homeostasis;cholesterol metabolic process;chylomicron remnant clearance;fatty acid homeostasis;G protein-cou…	amyloid-beta binding;antioxidant activity;cholesterol binding;cholesterol transporter activity;heparan sulfate proteoglycan binding;heparin binding;hydroxyapatite binding;identical protein binding;lipid binding;lipid transporter activity;lipoprotein particle binding;low-density lipoprotein particle receptor binding;metal chelating activity;phosphatidylcholine-sterol O-acyltransferase activator ac…	cell surface;chylomicron;cytoplasm;cytosol;dendrite;discoidal high-density lipoprotein particle;endoplasmic reticulum;endosome;extracellular matrix;extracellular region;extracellular space;extrinsic component of external side of plasma membrane;glutamatergic synapse;Golgi apparatus;high-density lipoprotein particle;intermediate-density lipoprotein particle;late endosome;lipoprotein particle;low-d…	Alzheimer disease;Cholesterol metabolism;Exosome;Glycosaminoglycan binding proteins	Alzheimer disease;Cholesterol metabolism	Apolipoprotein	Chylomicron assembly;Chylomicron clearance;Chylomicron remodeling;HDL remodeling;Post-translational protein phosphorylation;Regulation of Insulin-like Growth Factor (IGF) transport and uptake by Insulin-like Growth Factor Binding Proteins (IGFBPs);Retinoid metabolism and transport;Scavenging by Class A Receptors	Cluster -4197	0.000127535	0.000152788	12	23.5899	24.3002	23.4588	23.4333	23.7719	24.6992	3	4	4	3	1.59096	0.00634567	0.0520692	0.925413
Q9DCZ4	Apoo	MIC26_MOUSE	MICOS complex subunit Mic26	22.5182	22.7223	22.4139	23.1489	23.4175	23.0796	22.862	22.4805	22.3341	22.2824	22.3812	23.0908	22.5815	22.9328	+	+				+		cristae formation		cytosol;endoplasmic reticulum membrane;extracellular region;Golgi membrane;integral component of mitochondrial inner membrane;MICOS complex;mitochondrion			ApoO		Cluster -4193	0.000127535	0.000152788	4	23.1042	22.3846	22.5515	23.127	22.3695	22.8684	3	4	4	3	2.91673	0.00233021	1.96024	0.0281521
Q78IK4	Apool	MIC27_MOUSE	MICOS complex subunit Mic27	22.5075	22.5612	22.3433	22.295	23.0838	22.8653	22.5767	21.6021	22.1347	22.042	22.122	22.5763	21.8515	22.4053	+		+			+		cristae formation		MICOS complex;mitochondrial inner membrane;mitochondrion			ApoO	Platelet degranulation	Cluster -4206	0.000127535	0.000152788	8	22.4976	21.4919	22.4707	22.7052	21.9752	22.2777	3	4	4	3	1.48603	0.0135555	0.562279	0.356171
P12023	App	A4_MOUSE	Amyloid-beta precursor protein	21.0236	20.9711	21.0171	20.6718	20.9799	20.966	20.7745	21.3815	21.3496	21.3552	21.4503	21.0172	21.4696	20.9633	+		+			+		adult locomotory behavior;amyloid fibril formation;astrocyte activation;astrocyte activation involved in immune response;axo-dendritic transport;axon midline choice point recognition;axonogenesis;cell adhesion;cellular copper ion homeostasis;cellular process;cellular response to amyloid-beta;cellular response to cAMP;cellular response to copper ion;cellular response to manganese ion;cellular resp…	DNA binding;enzyme binding;growth factor receptor binding;heparin binding;identical protein binding;low-density lipoprotein particle receptor binding;peptidase activator activity;PTB domain binding;receptor activator activity;serine-type endopeptidase inhibitor activity;signaling receptor binding;transition metal ion binding	apical part of cell;astrocyte projection;axon;cell surface;cell-cell junction;ciliary rootlet;clathrin-coated pit;COPII-coated ER to Golgi transport vesicle;cytoplasm;cytoplasmic vesicle;dendritic shaft;dendritic spine;early endosome;endosome;extracellular space;Golgi apparatus;Golgi-associated vesicle;growth cone;growth cone filopodium;growth cone lamellipodium;integral component of membrane;mai…	Alzheimer disease;Glycosaminoglycan binding proteins;Proteoglycans;Serotonergic synapse	Alzheimer disease;Serotonergic synapse	APP_amyloid;APP_Cu_bd;APP_E2;APP_N;Beta-APP;Kunitz_BPTI	Advanced glycosylation endproduct receptor signaling;DEx/H-box helicases activate type I IFN and inflammatory cytokines production;ECM proteoglycans;G alpha (i) signalling events;G alpha (q) signalling events;Lysosome Vesicle Biogenesis;Platelet degranulation;Post-translational protein phosphorylation;Regulation of Insulin-like Growth Factor (IGF) transport and uptake by Insulin-like Growth Facto…	Cluster -4207	0.000127535	0.000152788	4	20.7407	21.6837	21.0039	20.8481	21.3842	21.15	3	4	4	3	2.43879	0.00713885	0.893071	0.397413
Q9DAX9	Appbp2	APBP2_MOUSE	Amyloid protein-binding protein 2	18.441	17.081	16.8113	20.1328	17.2759	16.8363	17.0113	20.007	20.1495	16.9448	20.1063	20.0913	19.2784	20.2708	+		+				+	intracellular transport;protein transport		cytoplasmic vesicle membrane;microtubule;nucleus					Cluster -4205	0.000127535	0.000152788	4	NaN	NaN	18.441	20.1328	20.0876	19.8802	1	1	3	3	0.976527	0.014781	0.150379	0.61826
Q8K3H0	Appl1	DP13A_MOUSE	DCC-interacting protein 13-alpha	23.0778	23.1347	22.8859	23.2741	23.1941	23.2356	23.2149	22.8232	23.0512	22.8758	22.9569	23.1819	23.1196	23.2641	+					+		cell cycle;cell proliferation;insulin receptor signaling pathway;regulation of glucose import;regulation of protein localization to plasma membrane;signaling	identical protein binding;protein kinase B binding;protein-containing complex binding	cytosol;early endosome;early endosome membrane;endosome membrane;nucleus;vesicle membrane	Colorectal cancer;Longevity regulating pathway;Membrane trafficking;Pathways in cancer	Colorectal cancer;Longevity regulating pathway;Pathways in cancer	PH;PID	Caspase activation via Dependence Receptors in the absence of ligand	Cluster -4206	0.000127535	0.000152788	15	23.0612	22.8025	23.0328	23.2297	22.9268	23.1885	3	4	4	3	2.56201	0.0213843	0.943914	0.318969
Q8K3G9	Appl2	DP13B_MOUSE	DCC-interacting protein 13-beta	23.013	22.4353	22.5369	22.9821	23.0292	22.8577	23.0256	22.8741	23.1688	23.2112	23.2584	22.9655	22.8396	22.9905	+		+					cell cycle;cell proliferation;signaling	protein-containing complex binding;Rab GTPase binding	cytoplasm;early endosome membrane;endosome membrane;nucleus	Membrane trafficking		PH;PID		Cluster -4205	0.000127535	0.000152788	13	22.7348	22.4987	22.6617	22.9737	23.1281	22.9319	3	4	4	3	1.39324	0.0370457	0.661709	0.259094
P08030	Aprt	APT_MOUSE	Adenine phosphoribosyltransferase	20.7721	21.6559	21.9348	21.6656	21.6781	21.3318	21.5307	21.511	21.6293	21.3431	21.4888	21.2738	22.2512	21.6804								adenine metabolic process;adenine salvage;AMP salvage;cellular response to insulin stimulus;grooming behavior;lactation;purine ribonucleoside salvage	adenine binding;adenine phosphoribosyltransferase activity;AMP binding	cytosol;nucleoplasm	Exosome;Purine metabolism	Metabolic pathways;Purine metabolism	Pribosyltran	Neutrophil degranulation;Purine salvage		0.000127535	0.000152788	3	21.5131	22.6999	21.4543	21.5516	21.493	21.7351	3	4	4	3	0.104786	0.675742	0.091567	0.812689
Q7TQC5	Aptx	APTX_MOUSE	Aprataxin	17.2088	17.081	19.9962	20.0455	20.0957	16.8363	20.0624	20.1152	20.0666	19.959	19.9928	19.5488	19.7085	17.1785			+					cellular response to DNA damage stimulus;DNA ligation;double-strand break repair;regulation of protein stability;response to hydrogen peroxide;single strand break repair	chromatin binding;damaged DNA binding;DNA 5'-adenosine monophosphate hydrolase activity;DNA-3'-diphospho-5'-guanosine diphosphatase;double-stranded DNA binding;double-stranded RNA binding;metal ion binding;mismatched DNA binding;phosphoglycolate phosphatase activity;phosphoprotein binding;polynucleotide 3'-phosphatase activity;protein N-terminus binding;single-strand break-containing DNA binding;…	chromatin;nuclear chromatin;nucleolus;nucleoplasm;nucleus	DNA repair and recombination proteins		zf-C2HE			0.000127535	0.000152788	4	20.1645	NaN	19.9962	20.0679	20.0334	19.6286	1	3	4	2	0.492313	0.0802702	0.399002	0.221617
Q02013	Aqp1	AQP1_MOUSE	Aquaporin-1	25.8714	25.1455	24.8935	24.5857	24.4658	24.5547	24.3962	23.2884	23.3966	23.2821	23.0396	25.0158	22.8948	24.0256	+		+			+		ammonium transport;camera-type eye morphogenesis;carbon dioxide transmembrane transport;carbon dioxide transport;cell volume homeostasis;cellular homeostasis;cellular hyperosmotic response;cellular response to cAMP;cellular response to copper ion;cellular response to dexamethasone stimulus;cellular response to hydrogen peroxide;cellular response to hypoxia;cellular response to inorganic substance…	ammonium transmembrane transporter activity;carbon dioxide transmembrane transporter activity;ephrin receptor binding;glycerol transmembrane transporter activity;identical protein binding;intracellular cGMP-activated cation channel activity;nitric oxide transmembrane transporter activity;potassium channel activity;potassium ion transmembrane transporter activity;transmembrane transporter activity…	apical part of cell;apical plasma membrane;axon;axon terminus;basal plasma membrane;basolateral plasma membrane;brush border;brush border membrane;caveola;cytoplasm;dense core granule membrane;extracellular exosome;integral component of membrane;integral component of plasma membrane;membrane;neuron projection;neuronal cell body membrane;nuclear membrane;nucleus;plasma membrane;sarcolemma;symbiont…	Bile secretion;Exosome;Proximal tubule bicarbonate reclamation;Renin secretion;Transporters	Bile secretion;Proximal tubule bicarbonate reclamation;Renin secretion	MIP	Erythrocytes take up carbon dioxide and release oxygen;Erythrocytes take up oxygen and release carbon dioxide;Passive transport by Aquaporins;Vasopressin regulates renal water homeostasis via Aquaporins	Cluster -4206	0.000127535	0.000152788	4	25.38	NaN	25.3035	24.5006	23.2517	23.9787	3	4	4	3	2.47199	0.00133849	0.964745	0.0574514
P55088	Aqp4	AQP4_MOUSE	Aquaporin-4	25.6451	25.3855	26.1904	26.0189	25.8713	25.7667	26.3677	23.3855	23.1586	23.0264	23.2927	26.4938	25.5489	25.9541	+		+		+	+		carbon dioxide transport;cellular response to glucose stimulus;cellular response to interferon-gamma;negative regulation of cell adhesion molecule production;negative regulation of interleukin-1 beta production;negative regulation of interleukin-6 production;protein homooligomerization;regulation of vascular endothelial growth factor production;renal water absorption;sensory perception of sound;w…	identical protein binding;porin activity;water channel activity	basal plasma membrane;basolateral plasma membrane;cell projection membrane;cell-cell junction;cytoplasm;external side of plasma membrane;integral component of membrane;integral component of plasma membrane;membrane;plasma membrane;protein-containing complex;sarcolemma;T-tubule	Bile secretion;Transporters;Vasopressin-regulated water reabsorption	Bile secretion;Vasopressin-regulated water reabsorption	MIP		Cluster -4206	0.000127535	0.000152788	7	25.9746	24.8879	25.7403	26.0062	23.2158	25.9989	3	4	4	3	6.16399	0.00118519	0.403738	0.397231
Q8CFQ3	Aqr	AQR_MOUSE	RNA helicase aquarius	21.4408	21.3245	21.101	21.719	21.7897	21.7514	21.6882	21.9244	21.8806	22.0202	21.9299	21.8488	21.5578	21.8883	+		+					mRNA splicing, via spliceosome	ATP binding;helicase activity;mRNA binding;RNA binding	catalytic step 2 spliceosome;nucleoplasm;nucleus;spliceosomal complex;U2-type catalytic step 2 spliceosome	Spliceosome	Spliceosome	Aquarius_N	Dual incision in TC-NER;Formation of TC-NER Pre-Incision Complex;Gap-filling DNA repair synthesis and ligation in TC-NER;mRNA Splicing - Major Pathway	Cluster -4205	0.000127535	0.000152788	20	21.4596	21.3462	21.2888	21.7371	21.9388	21.765	3	4	4	3	3.61264	0.00228874	1.39127	0.0689165
P04627	Araf	ARAF_MOUSE	Serine/threonine-protein kinase A-Raf	21.3607	21.6841	21.4876	21.9403	21.8464	21.7007	21.8687	21.8468	21.7827	21.4461	21.7228	22.0997	22.1838	21.7967	+							immortalization of host cell;MAPK cascade;negative regulation of apoptotic process;positive regulation of peptidyl-serine phosphorylation;protein phosphorylation;regulation of proteasomal ubiquitin-dependent protein catabolic process;regulation of TOR signaling	ATP binding;MAP kinase kinase kinase activity;metal ion binding;protein serine/threonine kinase activity	cytosol;mitochondrion	Acute myeloid leukemia;Alcoholism;Bladder cancer;Breast cancer;Chronic myeloid leukemia;Colorectal cancer;EGFR tyrosine kinase inhibitor resistance;Endocrine resistance;Endometrial cancer;ErbB signaling pathway;FoxO signaling pathway;Gastric cancer;Glioma;Hepatitis B;Hepatitis C;Hepatocellular carcinoma;Insulin signaling pathway;Long-term depression;Long-term potentiation;MAPK signaling pathway;M…	Acute myeloid leukemia;Alcoholism;Bladder cancer;Breast cancer;Chronic myeloid leukemia;Colorectal cancer;EGFR tyrosine kinase inhibitor resistance;Endocrine resistance;Endometrial cancer;ErbB signaling pathway;FoxO signaling pathway;Gastric cancer;Glioma;Hepatitis B;Hepatitis C;Hepatocellular carcinoma;Insulin signaling pathway;Long-term depression;Long-term potentiation;MAPK signaling pathway;M…	C1_1;Pkinase_Tyr;RBD	MAP2K and MAPK activation;Negative regulation of MAPK pathway;RAF activation	Cluster -4205	0.000127535	0.000152788	11	21.4671	21.7143	21.5108	21.839	21.6996	22.0268	3	4	4	3	1.79472	0.0194129	1.29065	0.122076
Q4LDD4	Arap1	ARAP1_MOUSE	Arf-GAP with Rho-GAP domain, ANK repeat and PH domain-containing protein 1	17.2088	17.081	16.8113	19.1995	19.1159	19.5667	19.2542	19.148	19.4318	19.656	19.421	18.808	20.093	19.5532	+	+	+				+	negative regulation of stress fiber assembly;positive regulation of filopodium assembly;positive regulation of GTPase activity;positive regulation of receptor recycling;positive regulation of transcription, DNA-templated;regulation of cell shape;regulation of cellular component movement;SMAD protein signal transduction;transforming growth factor beta receptor signaling pathway	DNA-binding transcription factor activity;GTPase activator activity;metal ion binding;phosphatidylinositol-3,4,5-trisphosphate binding;R-SMAD binding;transcription factor binding;transcription regulatory region DNA binding;type 1 angiotensin receptor binding	cytoplasmic vesicle;cytosol;Golgi apparatus;Golgi cisterna membrane;intracellular membrane-bounded organelle;nucleoplasm;plasma membrane;trans-Golgi network	Endocytosis;Membrane trafficking	Endocytosis	ArfGap;PH;RA;RhoGAP;SAM_2	PTK6 Regulates RTKs and Their Effectors AKT1 and DOK1;Rho GTPase cycle	Cluster -4205	0.000127535	0.000152788	9	NaN	NaN	NaN	19.2841	19.4142	19.4847	0	4	4	3	5.03223	0.0015102	4.16025	0.0122667
Q5XJY5	Arcn1	COPD_MOUSE	Coatomer subunit delta	24.0756	24.0307	24.1526	23.9575	24.06	24.0676	23.904	24.1259	24.2151	24.0638	24.1966	23.8845	24.1508	23.9905								adult locomotory behavior;cerebellar Purkinje cell layer maturation;endoplasmic reticulum to Golgi vesicle-mediated transport;Golgi localization;Golgi vesicle transport;pigmentation;protein transport;retrograde vesicle-mediated transport, Golgi to endoplasmic reticulum		COPI vesicle coat;COPI-coated vesicle;cytosol;endoplasmic reticulum;Golgi apparatus;Golgi membrane	Membrane trafficking		Adap_comp_sub;Clat_adaptor_s	COPI-dependent Golgi-to-ER retrograde traffic;COPI-mediated anterograde transport		0.000127535	0.000152788	21	23.912	23.6643	24.0863	23.9973	24.1504	24.0086	3	4	4	3	0.930677	0.323531	0.802452	0.591247
P61750	Arf4	ARF4_MOUSE	ADP-ribosylation factor 4	17.2088	24.0182	23.6308	22.7336	23.9678	24.2705	23.3575	24.4464	17.1337	23.6214	23.334	23.1288	24.9128	24.2642								activation of phospholipase D activity;apical protein localization;brain development;cell migration;dendritic spine development;epidermal growth factor receptor signaling pathway;establishment or maintenance of epithelial cell apical/basal polarity;Golgi to plasma membrane transport;intracellular protein transport;learning;negative regulation of apoptotic process;positive regulation of transcript…	epidermal growth factor receptor binding;GTP binding	cytoplasm;cytosol;dendritic spine;glutamatergic synapse;Golgi apparatus;plasma membrane;ruffle membrane	Exosome;GTP-binding proteins;Membrane trafficking		Arf	COPI-dependent Golgi-to-ER retrograde traffic;COPI-mediated anterograde transport;VxPx cargo-targeting to cilium		0.000127535	0.000152788	2	23.8201	24.8498	23.8245	23.5823	23.8006	24.1019	2	4	3	3	0.231908	0.245274	0.329192	0.268641
P84084	Arf5	ARF5_MOUSE	ADP-ribosylation factor 5	23.0563	23.7084	24.0879	23.8285	23.8114	23.6724	23.6492	23.54	23.8767	23.651	23.8166	23.692	23.9774	23.6075								Golgi to plasma membrane transport;intracellular protein transport;protein transport;retrograde vesicle-mediated transport, Golgi to endoplasmic reticulum;vesicle-mediated transport	GTP binding	cytoplasm;Golgi apparatus;perinuclear region of cytoplasm;plasma membrane	Endocytosis;Exosome;GTP-binding proteins;Membrane trafficking	Endocytosis	Arf	COPI-dependent Golgi-to-ER retrograde traffic;COPI-mediated anterograde transport		0.000127535	0.000152788	4	23.5685	24.2702	23.6175	23.7404	23.721	23.7589	3	4	4	3	0.039536	0.877775	0.140071	0.732536
P62331	Arf6	ARF6_MOUSE	ADP-ribosylation factor 6	22.6956	22.8775	23.3944	23.1555	23.1702	23.0456	23.2472	22.8033	22.2072	22.2097	22.4566	23.2725	23.3433	23.1896	+		+		+	+		cell cycle;cell division;cellular response to nerve growth factor stimulus;cortical actin cytoskeleton organization;endocytic recycling;establishment of epithelial cell polarity;hepatocyte apoptotic process;intracellular protein transport;liver development;maintenance of postsynaptic density structure;myeloid cell apoptotic process;negative regulation of dendrite development;negative regulation o…	GTP binding;GTPase activity;protein N-terminus binding;thioesterase binding	cell cortex;cleavage furrow;cytoplasm;cytosol;early endosome;endocytic vesicle;endosome;filopodium membrane;Flemming body;glutamatergic synapse;myelin sheath;plasma membrane;presynapse;recycling endosome;recycling endosome membrane;ruffle	Endocytosis;Exosome;Fc gamma R-mediated phagocytosis;GTP-binding proteins;Membrane trafficking;Phospholipase D signaling pathway;Ras signaling pathway;Yersinia infection	Endocytosis;Fc gamma R-mediated phagocytosis;Phospholipase D signaling pathway;Ras signaling pathway;Yersinia infection	Arf	Clathrin-mediated endocytosis;MET receptor recycling;TBC/RABGAPs	Cluster -4206	0.000127535	0.000152788	6	23.0711	23.9079	22.9891	23.1546	22.4192	23.2685	3	4	4	3	2.62853	0.00258458	0.289054	0.566783
Q9EPJ9	Arfgap1	ARFG1_MOUSE	ADP-ribosylation factor GTPase-activating protein 1	22.0697	21.9804	21.9727	21.8647	21.8715	21.704	21.8133	21.7485	21.5193	21.206	21.7803	22.0417	21.9471	21.8601	+		+					protein transport;regulation of ARF protein signal transduction;regulation of endocytosis;vesicle-mediated transport	GTPase activator activity;metal ion binding	Golgi membrane;postsynaptic density;synapse	Endocytosis;Membrane trafficking	Endocytosis	ArfGap	Clathrin-mediated endocytosis;COPI-dependent Golgi-to-ER retrograde traffic;COPI-mediated anterograde transport	Cluster -4206	0.000127535	0.000152788	10	21.7068	20.9503	22.0076	21.8134	21.5635	21.9496	3	4	4	3	1.77835	0.0207792	1.94745	0.23184
Q99K28	Arfgap2	ARFG2_MOUSE	ADP-ribosylation factor GTPase-activating protein 2	22.5575	22.4826	22.8069	23.1199	23.17	23.1848	23.0666	23.2821	23.4017	23.4515	23.3285	22.6848	22.899	23.1227	+	+	+					COPI coating of Golgi vesicle;endoplasmic reticulum to Golgi vesicle-mediated transport;protein transport;retrograde vesicle-mediated transport, Golgi to endoplasmic reticulum	GTPase activator activity;metal ion binding	cytosol;endoplasmic reticulum-Golgi intermediate compartment;Golgi apparatus;Golgi membrane;plasma membrane;trans-Golgi network	Endocytosis;Membrane trafficking	Endocytosis	ArfGap	COPI-dependent Golgi-to-ER retrograde traffic;COPI-mediated anterograde transport	Cluster -4205	0.000127535	0.000152788	15	22.4528	21.9854	22.6157	23.1353	23.366	22.9022	3	4	4	3	3.79268	0.00140194	1.572	0.0421694
Q9D8S3	Arfgap3	ARFG3_MOUSE	ADP-ribosylation factor GTPase-activating protein 3	17.2088	17.081	16.8113	20.6601	20.9039	20.7363	20.8336	20.8346	20.7489	20.9922	20.8888	20.6343	21.0155	20.7123	+	+	+				+	COPI coating of Golgi vesicle;endoplasmic reticulum to Golgi vesicle-mediated transport;protein secretion;retrograde vesicle-mediated transport, Golgi to endoplasmic reticulum	GTPase activator activity;metal ion binding	cytosol;endoplasmic reticulum-Golgi intermediate compartment;Golgi apparatus;Golgi membrane;trans-Golgi network	Endocytosis;Membrane trafficking	Endocytosis	ArfGap	COPI-dependent Golgi-to-ER retrograde traffic;COPI-mediated anterograde transport	Cluster -4205	0.000127535	0.000152788	4	NaN	NaN	NaN	20.7835	20.8661	20.7874	0	4	4	3	10.4225	0.00106667	3.8791	0.0109778
G3X9K3	Arfgef1	BIG1_MOUSE	Brefeldin A-inhibited guanine nucleotide-exchange protein 1	21.841	21.8703	21.8549	22.4516	22.3914	22.651	22.4281	22.5562	22.6532	22.5733	22.5389	22.3037	22.1065	22.5164	+	+	+					endomembrane system organization;Golgi organization;negative regulation of actin filament polymerization;negative regulation of GTPase activity;neuron projection development;positive regulation of protein glycosylation in Golgi;positive regulation of protein kinase B signaling;positive regulation of wound healing;protein transport;regulation of ARF protein signal transduction;regulation of establ…	ARF guanyl-nucleotide exchange factor activity;guanyl-nucleotide exchange factor activity;myosin binding;protein kinase A regulatory subunit binding	cytosol;Golgi apparatus;Golgi membrane;nuclear matrix;nucleolus;nucleoplasm;perinuclear region of cytoplasm;small nuclear ribonucleoprotein complex;trans-Golgi network	Endocytosis;Membrane trafficking	Endocytosis	DCB;DUF1981;Sec7;Sec7_N		Cluster -4205	0.000127535	0.000152788	33	21.5935	21.4514	21.8554	22.4805	22.5804	22.3089	3	4	4	3	4.27851	0.0011274	2.83076	0.0199561
A2A5R2	Arfgef2	BIG2_MOUSE	Brefeldin A-inhibited guanine nucleotide-exchange protein 2	21.7266	21.518	21.1237	21.8984	21.968	21.9483	21.8697	21.5395	21.3472	21.316	21.5038	21.7543	21.8084	21.8443	+					+		endomembrane system organization;endosome organization;exocytosis;Golgi to plasma membrane transport;intracellular signal transduction;positive regulation of tumor necrosis factor production;protein transport;receptor recycling;regulation of ARF protein signal transduction;vesicle-mediated transport	ARF guanyl-nucleotide exchange factor activity;GABA receptor binding;guanyl-nucleotide exchange factor activity;myosin binding;protein kinase A regulatory subunit binding	asymmetric synapse;axonemal microtubule;cell junction;cytoplasm;cytoplasmic vesicle;cytosol;dendritic spine;Golgi membrane;membrane;microtubule organizing center;perinuclear region of cytoplasm;recycling endosome;symmetric synapse;trans-Golgi network	Endocytosis;Membrane trafficking	Endocytosis	DCB;DUF1981;Sec7;Sec7_N		Cluster -4206	0.000127535	0.000152788	21	21.2759	21.3277	21.4561	21.9211	21.4266	21.8024	3	4	4	3	2.56209	0.00578639	0.931991	0.109268
Q3UGY8	Arfgef3	BIG3_MOUSE	Brefeldin A-inhibited guanine nucleotide-exchange protein 3	19.9268	20.4604	19.784	20.6799	20.993	20.9199	20.6621	20.4448	20.8266	20.9758	21.0454	20.6415	20.749	20.9889	+	+	+					negative regulation of phosphatase activity;regulation of ARF protein signal transduction	ARF guanyl-nucleotide exchange factor activity	integral component of membrane;transport vesicle membrane	Protein phosphatases and associated proteins		DCB;DUF1981		Cluster -4205	0.000127535	0.000152788	15	NaN	19.9556	20.0571	20.8137	20.8231	20.7931	3	4	4	3	2.14241	0.00500252	1.29732	0.0314557
G5E8V9	Arfip1	ARFP1_MOUSE	Arfaptin-1	21.6121	21.2186	21.2179	21.9787	21.8312	21.7921	21.9373	21.7966	22.004	21.7984	21.7842	21.973	22.2034	21.9789	+		+				+	intracellular protein transport;regulation of protein secretion	phosphatidylinositol-4-phosphate binding;phospholipid binding;protein domain specific binding	cytoplasm;cytosol;Golgi membrane;trans-Golgi network membrane			Arfaptin		Cluster -4205	0.000127535	0.000152788	10	21.7423	21.2169	21.3495	21.8848	21.8458	22.0518	3	4	4	3	3.22534	0.00266957	1.36124	0.0515126
Q8K221	Arfip2	ARFP2_MOUSE	Arfaptin-2	21.901	21.6959	21.1074	21.9705	21.8767	21.8536	21.9104	22.1158	22.141	22.1264	21.8262	22.239	22.3588	22.214	+							actin cytoskeleton organization;intracellular protein transport	GTP-dependent protein binding;identical protein binding;phosphatidylinositol-4-phosphate binding;phospholipid binding;protein domain specific binding	cell cortex;cytoplasm;ruffle;trans-Golgi network membrane	Membrane trafficking		Arfaptin	Retrograde transport at the Trans-Golgi-Network	Cluster -4205	0.000127535	0.000152788	8	22.1773	21.9879	21.5681	21.9028	22.0523	22.2706	3	4	4	3	1.92649	0.00961356	0.531646	0.29481
O08691	Arg2	ARGI2_MOUSE	Arginase-2, mitochondrial	17.2088	19.788	20.071	20.0449	20.0342	19.9745	19.9442	19.9925	20.0405	19.5135	19.8787	20.0626	20.0653	19.3961								adaptive immune response;arginine catabolic process to ornithine;arginine metabolic process;innate immune response;negative regulation of activated CD8-positive, alpha-beta T cell apoptotic process;negative regulation of CD4-positive, alpha-beta T cell proliferation;negative regulation of chemokine (C-C motif) ligand 4 production;negative regulation of chemokine (C-C motif) ligand 5 production;ne…	arginase activity;manganese ion binding;nitric-oxide synthase binding	cytoplasm;mitochondrion	Amoebiasis;Arginine and proline metabolism;Arginine biosynthesis	Amoebiasis;Arginine and proline metabolism;Arginine biosynthesis;Biosynthesis of amino acids;Metabolic pathways	Arginase	Urea cycle		0.000127535	0.000152788	6	19.9828	NaN	19.9295	19.9995	19.8563	19.8413	2	4	4	3	0.427055	0.135181	0.402703	0.23187
Q3UL36	Arglu1	ARGL1_MOUSE	Arginine and glutamate-rich protein 1	22.8479	23.3154	23.5819	23.5785	23.6595	23.4012	23.4062	23.7341	23.497	23.4845	23.5678	23.4546	23.5408	23.255										mitochondrion;nucleoplasm	Spliceosome		ARGLU			0.000127535	0.000152788	9	23.7866	22.5718	23.2484	23.5113	23.5709	23.4168	3	4	4	3	0.6092	0.207375	0.462088	0.372461
Q5FWK3	Arhgap1	RHG01_MOUSE	Rho GTPase-activating protein 1	25.2744	25.6387	25.6165	25.0939	25.0997	25.162	25.1831	24.9158	25.0747	25.0435	24.984	25.3487	25.069	25.2951	+		+					endosomal transport;negative regulation of endocytic recycling;regulation of GTPase activity;small GTPase mediated signal transduction;transferrin transport	GTPase activator activity;Rab GTPase binding;SH3 domain binding	cell leading edge;cytoplasm;endosome membrane;perinuclear region of cytoplasm;plasma membrane;ruffle	Membrane trafficking		CRAL_TRIO_2;RhoGAP	Rho GTPase cycle	Cluster -4206	0.000127535	0.000152788	17	25.2664	25.2417	25.5099	25.1347	25.0045	25.2376	3	4	4	3	2.69071	0.00772767	1.08976	0.118653
Q6Y5D8	Arhgap10	RHG10_MOUSE	Rho GTPase-activating protein 10	17.2088	17.081	16.8113	19.5988	19.8556	19.7062	19.6309	19.9294	19.9008	19.9491	19.6781	19.3741	17.0743	19.7296	+	+	+					cytoskeleton organization;negative regulation of apoptotic process;signal transduction	GTPase activator activity	cytosol;perinuclear region of cytoplasm;plasma membrane	Bacterial invasion of epithelial cells;Membrane trafficking	Bacterial invasion of epithelial cells	PH;RhoGAP;SH3_9	Rho GTPase cycle	Cluster -4205	0.000127535	0.000152788	6	NaN	NaN	NaN	19.6979	19.8644	19.5518	0	4	4	2	3.04696	0.000710335	3.54942	0.0136378
Q8C0D4	Arhgap12	RHG12_MOUSE	Rho GTPase-activating protein 12	19.3737	19.4787	19.7464	20.0622	20.2201	20.3624	20.2509	20.2212	20.3065	20.3018	20.4111	19.8921	20.1041	20.2436	+	+	+					actin filament organization;morphogenesis of an epithelial sheet;negative regulation of small GTPase mediated signal transduction;phagocytosis, engulfment;regulation of GTPase activity;signal transduction	GTPase activator activity	cytoplasm;phagocytic cup	Membrane trafficking		PH;RhoGAP;SH3_9;WW	Rho GTPase cycle	Cluster -4205	0.000127535	0.000152788	14	18.8044	20.5255	19.533	20.2239	20.3102	20.0799	3	4	4	3	3.79967	0.00127578	1.99842	0.0247577
Q3UIA2	Arhgap17	RHG17_MOUSE	Rho GTPase-activating protein 17	17.2088	17.081	16.8113	19.9743	20.0434	19.571	19.5941	19.7848	19.7212	16.9448	19.7977	19.677	21.2175	19.5194	+	+	+				+	actin filament organization;calcium ion regulated exocytosis;regulation of actin cytoskeleton organization;signal transduction	GTPase activator activity;Rac GTPase binding;SH3 domain binding	bicellular tight junction;cytoplasm;cytosol;nucleus;plasma membrane	Membrane trafficking;Tight junction	Tight junction	BAR;RhoGAP	Rho GTPase cycle	Cluster -4205	0.000127535	0.000152788	9	NaN	NaN	NaN	19.7957	19.7679	20.138	0	4	3	3	2.1874	0.00146754	4.71305	0.0167179
Q6DFV3	Arhgap21	RHG21_MOUSE	Rho GTPase-activating protein 21	18.302	19.0324	16.8113	19.7731	19.9654	19.8593	19.9426	19.8141	19.3918	19.7308	19.5333	19.5953	19.5573	19.9152	+	+	+					establishment of Golgi localization;Golgi organization;maintenance of Golgi location;organelle transport along microtubule;regulation of endocytosis;signal transduction	GTPase activator activity	actin cytoskeleton;cell junction;cytoplasmic vesicle membrane;Golgi apparatus;Golgi membrane;plasma membrane	Membrane trafficking		RhoGAP		Cluster -4205	0.000127535	0.000152788	17	NaN	NaN	18.6672	19.8851	19.6175	19.6893	2	4	4	3	2.32937	0.00158844	0.974304	0.0286827
Q69ZH9	Arhgap23	RHG23_MOUSE	Rho GTPase-activating protein 23	21.0434	20.5054	16.8113	20.4549	20.2898	20.7817	20.6179	19.9595	19.9019	19.9751	20.188	20.4077	20.6651	20.6508					+	+		signal transduction	GTPase activator activity		Membrane trafficking		RhoGAP	Rho GTPase cycle		0.000127535	0.000152788	6	20.492	NaN	20.7744	20.5361	20.0061	20.5745	2	4	4	3	0.29175	0.216162	0.299814	0.327571
Q8C4V1	Arhgap24	RHG24_MOUSE	Rho GTPase-activating protein 24	17.2088	19.9026	16.8113	20.8052	20.719	20.6982	20.2885	20.6227	20.5615	20.4962	20.4941	20.4638	20.0735	20.9689	+	+	+				+	activation of GTPase activity;angiogenesis;cell differentiation;negative regulation of Rac protein signal transduction;negative regulation of ruffle assembly;signal transduction;wound healing, spreading of epidermal cells	GTPase activator activity	cell projection;cytoplasm;cytoskeleton;focal adhesion	Membrane trafficking		PH;RhoGAP	Rho GTPase cycle	Cluster -4205	0.000127535	0.000152788	9	19.7604	NaN	19.9026	20.6277	20.5436	20.5021	1	4	4	3	2.37075	0.00121212	0.959096	0.0272547
Q6ZQ82	Arhgap26	RHG26_MOUSE	Rho GTPase-activating protein 26	21.0982	20.9316	20.5466	21.2063	21.1306	21.1451	21.3327	20.9331	20.7317	20.5733	20.9003	21.1431	21.2045	21.1346	+					+		actin cytoskeleton organization;regulation of small GTPase mediated signal transduction;signal transduction	GTPase activator activity;phospholipid binding	cytoplasm;cytoskeleton;focal adhesion	Membrane trafficking		PH;RhoGAP;SH3_9	Rho GTPase cycle	Cluster -4206	0.000127535	0.000152788	10	20.6239	NaN	20.8588	21.2037	20.7846	21.1607	3	4	4	3	1.88201	0.0156938	0.792455	0.191782
Q811P8	Arhgap32	RHG32_MOUSE	Rho GTPase-activating protein 32	21.3761	21.4897	21.4294	21.9596	21.9299	22.0655	21.9052	21.6978	21.7463	21.6858	21.7509	21.8558	21.8224	21.9934	+	+	+					Rho protein signal transduction;small GTPase mediated signal transduction	GTPase activator activity;phosphatidylinositol binding	actin cytoskeleton;cell cortex;cell junction;dendritic spine;endoplasmic reticulum membrane;endosome membrane;fibrillar center;Golgi apparatus;Golgi membrane;nucleoplasm;postsynaptic density;postsynaptic membrane	Membrane trafficking		PX;RhoGAP;SH3_9	Rho GTPase cycle	Cluster -4205	0.000127535	0.000152788	25	21.1759	NaN	21.4317	21.9651	21.7202	21.8905	3	4	4	3	5.36293	0.00133639	3.93491	0.0181569
Q91YM2	Arhgap35	RHG35_MOUSE	Rho GTPase-activating protein 35	21.011	21.3576	21.1109	21.569	21.3803	21.5268	21.5904	21.6517	21.7045	21.8112	21.7155	21.5102	21.7081	21.4859	+		+					axon guidance;axonal fasciculation;camera-type eye development;cell migration;cellular response to extracellular stimulus;central nervous system neuron axonogenesis;establishment or maintenance of actin cytoskeleton polarity;forebrain development;integrin-mediated signaling pathway;mammary gland development;negative regulation of Rho protein signal transduction;negative regulation of transcriptio…	DNA-binding transcription repressor activity, RNA polymerase II-specific;GTP binding;GTPase activating protein binding;GTPase activator activity;GTPase activity;phospholipid binding;protein-containing complex binding;RNA polymerase II regulatory region sequence-specific DNA binding	actin cytoskeleton;ciliary basal body;cytoplasm;cytosol;nucleus;plasma membrane	Focal adhesion;Leukocyte transendothelial migration;Membrane trafficking;Platelet activation;Regulation of actin cytoskeleton	Focal adhesion;Leukocyte transendothelial migration;Platelet activation;Regulation of actin cytoskeleton	FF;Ras;RhoGAP;RhoGAP-FF1	PTK6 Regulates RHO GTPases, RAS GTPase and MAP kinases;Rho GTPase cycle;Sema4D mediated inhibition of cell attachment and migration	Cluster -4205	0.000127535	0.000152788	21	21.1167	21.0323	21.1598	21.5166	21.7207	21.5681	3	4	4	3	3.17078	0.00435378	1.25882	0.109758
Q5SSM3	Arhgap44	RHG44_MOUSE	Rho GTPase-activating protein 44	21.8553	21.9964	21.6997	22.1492	22.3923	22.0393	22.2458	22.1221	21.905	21.7942	22.2446	22.3062	21.9462	22.0994								modification of dendritic spine;modification of postsynaptic structure;negative regulation of Rac protein signal transduction;neurotransmitter receptor transport, endosome to postsynaptic membrane;regulation of actin cytoskeleton organization;regulation of dendritic spine morphogenesis;regulation of GTPase activity;regulation of neurotransmitter receptor transport, endosome to postsynaptic membra…	GTPase activator activity;phospholipid binding;Rac GTPase binding	cell junction;dendritic spine;glutamatergic synapse;leading edge membrane;postsynaptic density;presynaptic active zone;recycling endosome	Membrane trafficking		BAR;RhoGAP	Rho GTPase cycle		0.000127535	0.000152788	10	21.8735	20.9198	21.8505	22.2067	22.0165	22.1173	3	4	4	3	0.956834	0.106109	1.52071	0.0929311
P97393	Arhgap5	RHG05_MOUSE	Rho GTPase-activating protein 5	20.0704	20.2136	20.1663	20.6332	20.6287	20.822	20.6691	20.6066	20.6558	20.5451	20.694	20.5863	20.4032	20.7046	+	+	+					positive regulation of cell migration;positive regulation of mesenchymal cell proliferation;regulation of cell size;signal transduction	GTP binding;GTPase activator activity;GTPase activity;SH2 domain binding	cytosol;endoplasmic reticulum;plasma membrane			FF;Ras;RhoGAP;RhoGAP-FF1		Cluster -4205	0.000127535	0.000152788	23	19.8362	20.7109	20.1501	20.6882	20.6254	20.5647	3	4	4	3	3.84967	0.00267248	3.43972	0.0214021
Q99PT1	Arhgdia	GDIR1_MOUSE	Rho GDP-dissociation inhibitor 1	24.8891	25.1368	25.5157	25.0351	25.0292	25.043	25.053	25.1956	25.1822	25.0138	25.0389	24.8284	25.6986	25.0492								cellular response to mechanical stimulus;cellular response to organic cyclic compound;cellular response to redox state;negative regulation of cell migration;regulation of actin cytoskeleton reorganization;regulation of cell shape;regulation of protein localization;regulation of Rho protein signal transduction;Rho protein signal transduction;semaphorin-plexin signaling pathway	fatty acid binding;GTPase activator activity;Hsp90 protein binding;protein kinase binding;Rac GTPase binding;Rho GDP-dissociation inhibitor activity;Rho GTPase binding	cytosol;extracellular space;immunological synapse;membrane;nucleus;synapse	Exosome;Neurotrophin signaling pathway;Vasopressin-regulated water reabsorption	Neurotrophin signaling pathway;Vasopressin-regulated water reabsorption	Rho_GDI	Axonal growth inhibition (RHOA activation);Axonal growth stimulation;Rho GTPase cycle		0.000127535	0.000152788	8	25.1	26.4967	25.1805	25.0401	25.1076	25.1921	3	4	4	3	0.0750774	0.797355	0.282813	0.604407
Q61599	Arhgdib	GDIR2_MOUSE	Rho GDP-dissociation inhibitor 2	18.9491	18.7217	18.7082	19.0707	19.1663	16.8363	18.8291	19.03	18.5932	18.8305	19.1465	19.0261	20.2944	18.8929								cellular response to redox state;negative regulation of trophoblast cell migration;regulation of actin cytoskeleton reorganization;regulation of Rho protein signal transduction;Rho protein signal transduction	GTPase activator activity;GTPase activity;Rac GTPase binding;Rho GDP-dissociation inhibitor activity	cytosol;membrane	Exosome;Neurotrophin signaling pathway;Vasopressin-regulated water reabsorption	Neurotrophin signaling pathway;Vasopressin-regulated water reabsorption	Rho_GDI	Rho GTPase cycle		0.000127535	0.000152788	4	18.8903	NaN	18.793	19.022	18.9	19.4045	3	3	4	3	0.359873	0.182054	0.216827	0.528363
Q61210	Arhgef1	ARHG1_MOUSE	Rho guanine nucleotide exchange factor 1	17.798	17.081	18.8838	20.0134	19.9467	19.7772	19.9244	19.9909	19.8273	19.7508	19.9588	19.6633	19.7925	19.8834	+	+	+				+	G protein-coupled receptor signaling pathway;negative regulation of cell death;regulation of Rho protein signal transduction	G protein-coupled receptor binding;GTPase activator activity;Rho guanyl-nucleotide exchange factor activity	cytosol;plasma membrane	Human cytomegalovirus infection;Membrane trafficking;Parathyroid hormone synthesis, secretion and action;Pathways in cancer;Platelet activation;Proteoglycans in cancer;Regulation of actin cytoskeleton;Vascular smooth muscle contraction;Yersinia infection	Human cytomegalovirus infection;Parathyroid hormone synthesis, secretion and action;Pathways in cancer;Platelet activation;Proteoglycans in cancer;Regulation of actin cytoskeleton;Vascular smooth muscle contraction;Yersinia infection	RGS-like;RhoGEF	G alpha (12/13) signalling events;NRAGE signals death through JNK;Rho GTPase cycle	Cluster -4205	0.000127535	0.000152788	8	19.9735	NaN	18.3409	19.9154	19.8819	19.7798	2	4	4	3	3.54193	0.000729204	1.21193	0.0231736
A2AWP8	Arhgef10l	ARGAL_MOUSE	Rho guanine nucleotide exchange factor 10-like protein	17.2088	17.081	16.8113	19.1345	19.4913	19.5694	19.4794	19.5279	19.9591	19.9477	19.748	18.877	19.8621	19.475	+	+	+				+	actin cytoskeleton organization;positive regulation of stress fiber assembly;regulation of Rho protein signal transduction;SREBP signaling pathway	GTPase activator activity;guanyl-nucleotide exchange factor activity;Rho guanyl-nucleotide exchange factor activity	cytosol	Chromosome and associated proteins;Membrane trafficking		RhoGEF	G alpha (12/13) signalling events;NRAGE signals death through JNK;Rho GTPase cycle	Cluster -4205	0.000127535	0.000152788	7	NaN	NaN	NaN	19.4186	19.7957	19.4047	0	4	4	3	6.0696	0.0012766	4.24725	0.0108571
Q8R4H2	Arhgef12	ARHGC_MOUSE	Rho guanine nucleotide exchange factor 12	21.2533	21.3286	20.7232	21.747	21.8019	21.6084	21.7539	21.3011	21.3359	21.3609	21.5345	21.5935	22.0789	21.6156	+					+		G protein-coupled receptor signaling pathway;regulation of Rho protein signal transduction;Rho protein signal transduction	G protein-coupled receptor binding;GTPase activator activity;Rho guanyl-nucleotide exchange factor activity	cytoplasm;membrane			RGS-like;RhoGEF	G alpha (12/13) signalling events;NRAGE signals death through JNK;Rho GTPase cycle;Sema4D induced cell migration and growth-cone collapse	Cluster -4205	0.000127535	0.000152788	31	21.0455	21.3097	21.1017	21.7278	21.3831	21.7626	3	4	4	3	2.18772	0.00619429	1.1241	0.057761
Q80U35	Arhgef17	ARHGH_MOUSE	Rho guanine nucleotide exchange factor 17	20.1107	20.5349	20.3068	20.694	20.6262	20.7605	20.7364	20.9264	20.7463	20.7373	20.9705	20.7434	21.0155	20.8234	+		+					actin cytoskeleton organization;regulation of Rho protein signal transduction	guanyl-nucleotide exchange factor activity;Rho guanyl-nucleotide exchange factor activity		Membrane trafficking		RhoGEF	G alpha (12/13) signalling events;NRAGE signals death through JNK;Rho GTPase cycle	Cluster -4205	0.000127535	0.000152788	9	20.1241	21.5249	20.3175	20.7043	20.8451	20.8608	3	4	4	3	2.76934	0.0054192	1.09694	0.11322
Q6P9R4	Arhgef18	ARHGI_MOUSE	Rho guanine nucleotide exchange factor 18	18.864	17.081	16.8113	16.8263	20.0676	20.3179	20.0847	19.7033	19.9604	20.0924	19.9016	17.1071	19.6945	20.1968	+	+	+					actin cytoskeleton organization;regulation of cell shape;regulation of Rho protein signal transduction;small GTPase mediated signal transduction	guanyl-nucleotide exchange factor activity;metal ion binding;Rho guanyl-nucleotide exchange factor activity	apical part of cell;apical plasma membrane;cytoskeleton;cytosol;plasma membrane	Membrane trafficking;Tight junction	Tight junction	RhoGEF	G alpha (12/13) signalling events;NRAGE signals death through JNK;Rho GTPase cycle;TGF-beta receptor signaling in EMT (epithelial to mesenchymal transition)	Cluster -4205	0.000127535	0.000152788	8	NaN	NaN	18.864	20.1567	19.9144	19.9457	1	3	4	2	0.740639	0.0312933	0.795453	0.0485491
Q60875	Arhgef2	ARHG2_MOUSE	Rho guanine nucleotide exchange factor 2	19.6131	20.3298	20.0778	21.1713	20.9804	20.8081	20.5657	20.9729	20.8317	20.9878	20.8582	20.7607	21.4061	20.7421	+	+	+					actin filament organization;asymmetric neuroblast division;cell morphogenesis;cellular response to muramyl dipeptide;establishment of mitotic spindle orientation;innate immune response;intracellular signal transduction;negative regulation of microtubule depolymerization;negative regulation of neurogenesis;negative regulation of podosome assembly;positive regulation of interleukin-6 production;pos…	metal ion binding;microtubule binding;Rac GTPase binding;Rac guanyl-nucleotide exchange factor activity;Rho GTPase binding;Rho guanyl-nucleotide exchange factor activity	bicellular tight junction;cytoplasm;cytoplasmic vesicle;cytoskeleton;dendritic shaft;glutamatergic synapse;Golgi apparatus;microtubule;neuronal cell body;podosome;postsynaptic density;postsynaptic density, intracellular component;protein-containing complex;ruffle membrane;spindle;vesicle	Fluid shear stress and atherosclerosis;Membrane trafficking;Tight junction	Fluid shear stress and atherosclerosis;Tight junction	RhoGEF	G alpha (12/13) signalling events;NRAGE signals death through JNK;Rho GTPase cycle	Cluster -4205	0.000127535	0.000152788	23	20.6261	NaN	20.0069	20.8814	20.9127	20.9697	3	4	4	3	2.38219	0.00290451	1.52036	0.0262599
Q9ES28	Arhgef7	ARHG7_MOUSE	Rho guanine nucleotide exchange factor 7	20.8323	21.3003	20.9615	21.6551	21.7448	21.8169	21.6428	22.1057	22.1144	22.1485	22.2141	21.5578	21.7921	21.7444	+	+	+			+		astrocyte cell migration;Golgi organization;hematopoietic progenitor cell differentiation;lamellipodium assembly;positive regulation of apoptotic process;positive regulation of growth hormone secretion;positive regulation of GTPase activity;positive regulation of protein binding;postsynaptic actin cytoskeleton organization;presynaptic actin cytoskeleton organization;regulation of GTP binding;regu…	guanyl-nucleotide exchange factor activity;protein kinase binding;Rho guanyl-nucleotide exchange factor activity	cell cortex;cytoplasm;cytosol;focal adhesion;GABA-ergic synapse;growth cone;lamellipodium;neuron projection;neuronal cell body;plasma membrane;protein-containing complex;ruffle;storage vacuole	Membrane trafficking;Regulation of actin cytoskeleton;Yersinia infection	Regulation of actin cytoskeleton;Yersinia infection	betaPIX_CC;CH;PH;RhoGEF;SH3_2	EGFR downregulation;Ephrin signaling;G alpha (12/13) signalling events;NRAGE signals death through JNK;Rho GTPase cycle	Cluster -4205	0.000127535	0.000152788	19	21.0058	21.094	21.0313	21.7149	22.1457	21.6981	3	4	4	3	5.18643	0.000798226	1.511	0.0291848
Q3UTH8	Arhgef9	ARHG9_MOUSE	Rho guanine nucleotide exchange factor 9	20.7423	21.2057	20.3001	21.1507	21.15	20.932	21.2356	20.3709	17.1337	20.5361	20.5467	21.1794	21.1531	21.1344	+					+		receptor clustering;regulation of postsynaptic specialization assembly;regulation of Rho protein signal transduction;small GTPase mediated signal transduction	guanyl-nucleotide exchange factor activity;Rho guanyl-nucleotide exchange factor activity	cell cortex;cell junction;cytosol;GABA-ergic synapse;glycinergic synapse;postsynaptic density;postsynaptic membrane;postsynaptic specialization	Membrane trafficking		PH;RhoGEF;SH3_1	G alpha (12/13) signalling events;GABA A receptor activation;NRAGE signals death through JNK;Rho GTPase cycle	Cluster -4206	0.000127535	0.000152788	8	20.8656	NaN	20.7494	21.1171	20.4846	21.1556	3	4	3	3	0.795885	0.0296427	0.533384	0.275445
A2BH40	Arid1a	ARI1A_MOUSE	AT-rich interactive domain-containing protein 1A	20.8154	21.388	20.719	21.9147	21.6483	21.7543	21.8212	22.0456	22.062	22.0359	22.0177	21.6214	21.7193	21.8893	+	+	+					androgen receptor signaling pathway;ATP-dependent chromatin remodeling;cardiac chamber development;cardiac muscle cell differentiation;chromatin organization;chromatin remodeling;embryo implantation;forebrain development;formation of primary germ layer;gastrulation;glucocorticoid receptor signaling pathway;intracellular estrogen receptor signaling pathway;maintenance of chromatin silencing;negati…	DNA binding;nuclear receptor binding	nBAF complex;npBAF complex;nuclear chromatin;nucleoplasm;SWI/SNF complex	Chromosome and associated proteins;Hepatocellular carcinoma;Thermogenesis;Transcription machinery	Hepatocellular carcinoma;Thermogenesis	ARID;BAF250_C	RMTs methylate histone arginines;RUNX1 interacts with co-factors whose precise effect on RUNX1 targets is not known	Cluster -4205	0.000127535	0.000152788	27	21.357	20.9386	20.9741	21.7846	22.0403	21.7433	3	4	4	3	3.86261	0.000741082	1.28458	0.0303344
E9Q4N7	Arid1b	ARI1B_MOUSE	AT-rich interactive domain-containing protein 1B	20.6725	21.2926	20.8991	21.8447	21.7605	21.8666	21.798	22.1442	22.0029	22.0163	22.2203	21.5783	21.6918	21.9584	+	+	+					chromatin remodeling;dendritic cell dendrite assembly;dendritic spine development;neuron-neuron synaptic transmission	DNA binding	cytoplasm;cytosol;nBAF complex;nucleoplasm;nucleus;plasma membrane;SWI/SNF complex	Chromosome and associated proteins;Hepatocellular carcinoma;Thermogenesis;Transcription machinery	Hepatocellular carcinoma;Thermogenesis	ARID;BAF250_C	RMTs methylate histone arginines;RUNX1 interacts with co-factors whose precise effect on RUNX1 targets is not known	Cluster -4205	0.000127535	0.000152788	28	21.1809	20.4757	20.9547	21.8174	22.0959	21.7428	3	4	4	3	4.24408	0.00071964	1.40501	0.0271155
E9Q7E2	Arid2	ARID2_MOUSE	AT-rich interactive domain-containing protein 2	17.2088	20.8365	19.6947	21.2212	21.0532	21.1774	21.0988	21.349	21.3664	21.0336	21.101	20.8044	21.0123	20.9406	+		+					cardiac muscle cell proliferation;cardiovascular system development;coronary artery morphogenesis;embryonic organ development;heart morphogenesis;homeostatic process;negative regulation of cell migration;negative regulation of cell proliferation;nucleosome disassembly;positive regulation of transcription by RNA polymerase II	DNA binding;metal ion binding;transcription factor binding	nucleoplasm;plasma membrane;transcription factor complex	Chromosome and associated proteins;Hepatocellular carcinoma;Transcription machinery	Hepatocellular carcinoma	ARID;RFX_DNA_binding	RMTs methylate histone arginines;RUNX1 interacts with co-factors whose precise effect on RUNX1 targets is not known	Cluster -4205	0.000127535	0.000152788	17	20.4611	21.2334	20.2656	21.1376	21.2125	20.9191	2	4	4	3	1.36862	0.0068296	0.658835	0.073213
F8VPQ2	Arid4a	ARI4A_MOUSE	AT-rich interactive domain-containing protein 4A	19.3034	19.4148	16.8113	20.1914	20.0213	19.7842	20.231	20.4468	20.1777	20.2937	20.2438	20.4283	19.8377	19.9986	+		+					erythrocyte development;establishment of Sertoli cell barrier;histone H3-K4 trimethylation;histone H3-K9 trimethylation;histone H4-K20 trimethylation;negative regulation of transcription, DNA-templated;positive regulation of transcription by RNA polymerase II;regulation of gene expression by genetic imprinting;regulation of transcription by RNA polymerase II;spermatogenesis	DNA binding;transcription regulatory region DNA binding	cytosol;nucleoplasm;nucleus;plasma membrane;transcriptional repressor complex	Chromosome and associated proteins		ARID;RBB1NT;Tudor-knot	HDACs deacetylate histones	Cluster -4205	0.000127535	0.000152788	12	19.4057	NaN	19.3591	20.057	20.2905	20.0882	2	4	4	3	1.54547	0.00531807	0.680087	0.0743284
A2CG63	Arid4b	ARI4B_MOUSE	AT-rich interactive domain-containing protein 4B	19.4182	17.081	18.8267	19.9829	19.8448	19.8101	19.8584	19.8239	19.6478	19.6714	19.8717	19.7826	19.1908	19.9485	+		+					establishment of Sertoli cell barrier;histone H3-K9 trimethylation;histone H4-K20 trimethylation;positive regulation of transcription by RNA polymerase II;regulation of gene expression by genetic imprinting;regulation of transcription by RNA polymerase II;spermatogenesis	transcription regulatory region DNA binding	nucleus	Chromosome and associated proteins		ARID;RBB1NT;Tudor-knot	HDACs deacetylate histones	Cluster -4205	0.000127535	0.000152788	8	NaN	NaN	19.1225	19.8741	19.7537	19.6406	2	4	4	3	1.44973	0.00727778	0.750402	0.0630668
Q9Z1K5	Arih1	ARI1_MOUSE	E3 ubiquitin-protein ligase ARIH1	21.5201	21.5371	21.6697	21.8457	21.425	21.5117	21.6286	21.284	21.2108	21.1907	21.3996	21.6551	21.2636	21.5864			+					positive regulation of proteasomal ubiquitin-dependent protein catabolic process;protein polyubiquitination;protein ubiquitination;ubiquitin-dependent protein catabolic process	ubiquitin conjugating enzyme binding;ubiquitin protein ligase activity;ubiquitin protein ligase binding;ubiquitin-protein transferase activity;zinc ion binding	Cajal body;Cul2-RING ubiquitin ligase complex;Cul3-RING ubiquitin ligase complex;Cul4A-RING E3 ubiquitin ligase complex;cytoplasm;Lewy body;nuclear body;SCF ubiquitin ligase complex;ubiquitin ligase complex	Ubiquitin system		IBR	ISG15 antiviral mechanism		0.000127535	0.000152788	8	21.2516	21.6132	21.5756	21.6027	21.2713	21.5017	3	4	4	3	1.34581	0.0552774	0.0948591	0.901621
Q9Z1K6	Arih2	ARI2_MOUSE	E3 ubiquitin-protein ligase ARIH2	21.6318	21.7545	21.5946	21.3092	21.5075	21.4418	21.3673	20.9143	21.3485	21.3486	21.2337	21.1635	20.8908	21.6392			+					developmental cell growth;hematopoietic stem cell proliferation;positive regulation of proteasomal ubiquitin-dependent protein catabolic process;protein K48-linked ubiquitination;protein K63-linked ubiquitination;protein polyubiquitination;protein ubiquitination;ubiquitin-dependent protein catabolic process	metal ion binding;ubiquitin conjugating enzyme binding;ubiquitin protein ligase activity;ubiquitin-protein transferase activity	Cul5-RING ubiquitin ligase complex;cytoplasm;nucleoplasm;nucleus;ubiquitin ligase complex	Ubiquitin system		IBR	Antigen processing: Ubiquitination & Proteasome degradation		0.000127535	0.000152788	8	21.4004	21.1105	21.6603	21.4065	21.2113	21.2311	3	4	4	3	1.11524	0.0514159	1.86792	0.142402
P61211	Arl1	ARL1_MOUSE	ADP-ribosylation factor-like protein 1	22.5517	23.1643	23.7791	23.5706	23.834	23.4547	23.5193	23.3302	23.0716	23.0526	23.2249	23.5333	23.8955	23.5039						+		activation of phospholipase D activity;Golgi organization;Golgi vesicle transport;intracellular protein transport;protein localization to Golgi apparatus;retrograde transport, endosome to Golgi;toxin metabolic process;vesicle-mediated transport	enzyme activator activity;GTP binding;GTPase activity;metal ion binding;protein domain specific binding	cytoplasm;cytosol;Golgi apparatus;Golgi membrane;trans-Golgi network	GTP-binding proteins;Membrane trafficking		Arf	Retrograde transport at the Trans-Golgi-Network		0.000127535	0.000152788	3	23.2672	22.9876	23.1651	23.5947	23.1698	23.6442	3	4	4	3	0.888935	0.0543738	0.457489	0.28846
Q640N2	Arl13b	AR13B_MOUSE	ADP-ribosylation factor-like protein 13B	20.7588	19.9603	20.2518	20.6488	20.7146	20.067	20.4568	19.8827	19.9967	19.9435	16.8322	20.2031	17.0743	19.796			+			+		cilium assembly;determination of left/right symmetry;dorsal/ventral pattern formation;formation of radial glial scaffolds;heart looping;interneuron migration from the subpallium to the cortex;left/right axis specification;neural tube patterning;non-motile cilium assembly;receptor localization to non-motile cilium;response to lithium ion;smoothened signaling pathway	GTP binding	axoneme;ciliary membrane;cilium;motile cilium;non-motile cilium	GTP-binding proteins		Arf	ARL13B-mediated ciliary trafficking of INPP5E		0.000127535	0.000152788	5	20.4819	NaN	20.3236	20.4718	19.941	19.9995	3	4	3	2	0.552581	0.0649736	0.205993	0.642381
Q8BGR6	Arl15	ARL15_MOUSE	ADP-ribosylation factor-like protein 15	20.501	20.6867	16.8113	20.8536	17.2759	16.8363	20.7949	21.2422	20.964	20.7591	21.2568	21.0899	20.6056	20.5147	+					+			GTP binding		GTP-binding proteins		Arf		Cluster -4205	0.000127535	0.000152788	2	20.3454	NaN	20.5938	20.8243	21.0555	20.7367	2	2	4	3	0.615939	0.0456621	0.0838978	0.754435
Q9D0J4	Arl2	ARL2_MOUSE	ADP-ribosylation factor-like protein 2	21.3853	21.5652	21.3183	21.8435	21.7464	21.7888	21.9106	21.7485	21.3991	21.238	21.8694	21.67	22.2312	21.6917								acetylcholine transport;bicellular tight junction assembly;centrosome cycle;maintenance of protein location in nucleus;negative regulation of GTPase activity;positive regulation of cell-substrate adhesion;positive regulation of microtubule polymerization;regulation of microtubule polymerization	GDP binding;GTP binding;GTPase activity	centrosome;cytoplasm;cytosol;focal adhesion;Golgi apparatus;lateral plasma membrane;mitochondrial intermembrane space;nucleolus;nucleus	Chromosome and associated proteins;GTP-binding proteins		Arf			0.000127535	0.000152788	3	21.2799	22.6204	21.4229	21.8223	21.5638	21.8643	3	4	4	3	1.03493	0.0570673	1.7608	0.0632908
Q9D385	Arl2bp	AR2BP_MOUSE	ADP-ribosylation factor-like protein 2-binding protein	20.571	21.0899	21.0707	21.5139	21.1581	21.0806	21.5633	22.0729	22.0217	21.8954	21.9769	21.6249	21.7151	21.6115	+		+			+	+	maintenance of protein location in nucleus;positive regulation of GTPase activity;positive regulation of tyrosine phosphorylation of STAT protein	GTPase regulator activity;transcription coactivator activity	centrosome;cilium;cytoplasm;midbody;mitochondrial intermembrane space;nucleus	Chromosome and associated proteins		ARL2_Bind_BART		Cluster -4205	0.000127535	0.000152788	4	21.5148	22.6039	20.9106	21.329	21.9917	21.6505	3	4	4	3	3.76755	0.000751406	0.928513	0.126339
Q9WUL7	Arl3	ARL3_MOUSE	ADP-ribosylation factor-like protein 3	25.787	25.868	25.9647	26.0529	26.0595	25.7719	25.7426	25.4823	25.3794	25.1801	25.2641	25.7902	24.8111	25.7137	+		+			+		cilium assembly;Golgi to plasma membrane transport;intraciliary transport;kidney development;mitotic cytokinesis;photoreceptor cell development;post-Golgi vesicle-mediated transport;protein localization to ciliary membrane;small GTPase mediated signal transduction;smoothened signaling pathway	GDP binding;GTP binding;GTPase activating protein binding;GTPase activity;magnesium ion binding;microtubule binding	axoneme;centrosome;ciliary basal body;ciliary transition zone;cilium;cytoplasmic microtubule;Golgi apparatus;Golgi membrane;microtubule cytoskeleton;midbody;nucleus;photoreceptor connecting cilium;spindle microtubule	Chromosome and associated proteins;GTP-binding proteins		Arf	Trafficking of myristoylated proteins to the cilium	Cluster -4206	0.000127535	0.000152788	10	26.1685	25.0708	25.8732	25.9067	25.3265	25.4383	3	4	4	3	1.45761	0.015691	0.122685	0.875462
O88848	Arl6	ARL6_MOUSE	ADP-ribosylation factor-like protein 6	23.7879	23.6474	23.5001	24.1468	24.2993	24.4731	23.9121	24.0201	24.167	24.2061	23.9926	23.5521	23.4345	24.0515	+	+	+					brain development;cilium assembly;fat cell differentiation;intracellular protein transport;protein ADP-ribosylation;protein localization to cilium;protein localization to non-motile cilium;protein polymerization;protein targeting to membrane;protein transport from ciliary membrane to plasma membrane;Ras protein signal transduction;regulation of smoothened signaling pathway;retina layer formation;…	GTP binding;metal ion binding;phospholipid binding	axonemal microtubule;axoneme;ciliary membrane;cilium;cytoplasm;cytosol;membrane;membrane coat	Chromosome and associated proteins;Exosome;GTP-binding proteins		Arf	BBSome-mediated cargo-targeting to cilium	Cluster -4205	0.000127535	0.000152788	7	23.4338	22.3776	23.6451	24.2078	24.0964	23.6794	3	4	4	3	1.91582	0.0091747	1.91472	0.0289112
Q8R5J9	Arl6ip5	PRAF3_MOUSE	PRA1 family protein 3	23.397	23.0763	23.1972	23.2233	23.189	23.2656	23.2777	22.6866	22.5108	22.7241	22.6209	23.308	23.3237	23.2445	+		+		+	+		intrinsic apoptotic signaling pathway in response to oxidative stress;L-glutamate transmembrane transport;negative regulation of L-glutamate import across plasma membrane;negative regulation of mitochondrial membrane potential;negative regulation of transport;positive regulation of apoptotic process;positive regulation of cysteine-type endopeptidase activity involved in apoptotic process;positive…	protein C-terminus binding	cytoplasm;cytoskeleton;endoplasmic reticulum membrane;integral component of membrane;membrane;plasma membrane	Membrane trafficking;Transporters		PRA1	Glutamate Neurotransmitter Release Cycle	Cluster -4206	0.000127535	0.000152788	4	23.258	22.4779	23.2235	23.2389	22.6356	23.2921	3	4	4	3	5.22891	0.000738128	0.0526267	0.946711
Q8VEH3	Arl8a	ARL8A_MOUSE	ADP-ribosylation factor-like protein 8A	24.4474	24.7312	24.7669	24.438	24.5004	24.4497	24.4584	24.1199	23.95	23.8694	24.1468	24.5149	24.551	24.4381	+		+		+	+		anterograde axonal transport;cell cycle;cell division;chromosome segregation	GTP binding	axon cytoplasm;cytoplasm;late endosome membrane;lysosomal membrane;midbody;spindle midzone;vacuolar membrane	GTP-binding proteins;Membrane trafficking		Arf	Neutrophil degranulation	Cluster -4206	0.000127535	0.000152788	4	24.1834	24.4092	24.6485	24.4616	24.0215	24.5013	3	4	4	3	3.95989	0.00162169	0.690635	0.381876
Q9CQW2	Arl8b	ARL8B_MOUSE	ADP-ribosylation factor-like protein 8B	23.793	24.0002	23.9415	23.7146	24.0566	23.8602	24.048	23.42	23.145	23.2425	23.6613	24.1225	23.791	23.9111	+		+		+	+		anterograde axonal transport;cell cycle;cell division;chromosome segregation;lysosome localization	alpha-tubulin binding;beta-tubulin binding;GDP binding;GTP binding	axon;axon cytoplasm;cytoplasm;late endosome membrane;lysosomal membrane;midbody;spindle midzone;synapse;vacuolar membrane	GTP-binding proteins;Membrane trafficking		Arf		Cluster -4206	0.000127535	0.000152788	3	23.7091	23.5676	23.9116	23.9199	23.3672	23.9415	3	4	4	3	2.5328	0.00462365	0.0273738	0.97036
Q9D7A8	Armc1	ARMC1_MOUSE	Armadillo repeat-containing protein 1	22.2242	22.764	22.4582	22.0611	22.2409	22.1385	22.1571	21.5514	21.9286	21.7322	21.752	22.5485	21.7661	22.2401	+		+			+		metal ion transport	metal ion binding	mitochondrion	Exosome		Arm		Cluster -4206	0.000127535	0.000152788	4	22.1578	21.5022	22.4821	22.1494	21.741	22.1849	3	4	4	3	1.88314	0.00853744	0.793036	0.20118
Q9D0L7	Armc10	ARM10_MOUSE	Armadillo repeat-containing protein 10	23.1603	22.9151	22.8983	22.3385	22.8266	22.4981	22.6687	21.7294	22.5722	21.9725	22.3147	22.6158	22.3811	22.1927	+		+					negative regulation of apoptotic process;negative regulation of intrinsic apoptotic signaling pathway by p53 class mediator;positive regulation of growth rate	DBD domain binding;p53 binding	endoplasmic reticulum;endoplasmic reticulum membrane;integral component of membrane;mitochondrion			Arm_2		Cluster -4206	0.000127535	0.000152788	4	22.5363	21.622	22.9912	22.583	22.1472	22.3965	3	4	4	3	1.94098	0.00655891	1.52977	0.0746349
Q8BNU0	Armc6	ARMC6_MOUSE	Armadillo repeat-containing protein 6	20.5214	20.291	21.1951	21.1115	21.2941	21.1515	21.4218	21.1022	21.2927	21.2424	21.1081	20.971	20.9558	21.1659	+							hematopoietic progenitor cell differentiation		cytosol			Arm		Cluster -4205	0.000127535	0.000152788	10	20.0009	NaN	20.6692	21.2447	21.1863	21.0309	3	4	4	3	1.37187	0.0238824	0.793627	0.109451
Q9DBR3	Armc8	ARMC8_MOUSE	Armadillo repeat-containing protein 8	20.9818	20.9619	16.8113	21.3454	21.2699	21.701	21.1684	21.53	21.3262	21.4809	21.4522	21.3364	21.3127	21.667	+							proteasome-mediated ubiquitin-dependent protein catabolic process		cytoplasm;GID complex;nucleus;ubiquitin ligase complex	Ubiquitin system		Arm	Neutrophil degranulation	Cluster -4205	0.000127535	0.000152788	16	20.6215	NaN	20.9719	21.3712	21.4473	21.4387	2	4	4	3	0.83452	0.0245088	0.486186	0.135188
Q6A058	Armcx2	ARMX2_MOUSE	Armadillo repeat-containing X-linked protein 2	17.2088	17.081	16.8113	18.1579	19.0125	19.3346	17.0113	19.263	19.7917	19.6581	19.6579	18.5179	19.2877	17.1785	+	+	+			+				integral component of membrane;mitochondrial outer membrane			Arm_2		Cluster -4205	0.000127535	0.000152788	4	NaN	NaN	NaN	18.835	19.5927	18.9028	0	3	4	2	1.99901	0.00219759	1.10812	0.0276635
Q8BHS6	Armcx3	ARMX3_MOUSE	Armadillo repeat-containing X-linked protein 3	19.8712	20.3974	20.2905	20.7694	20.5577	20.5563	20.5409	20.62	20.8275	20.7662	20.6239	20.5678	20.7519	20.5178	+		+					cellular protein localization;positive regulation of transcription by RNA polymerase II		integral component of mitochondrial outer membrane;nucleus			Arm_2		Cluster -4205	0.000127535	0.000152788	5	19.7453	NaN	20.1864	20.6061	20.7094	20.6125	3	4	4	3	2.06721	0.0121066	0.966633	0.118137
Q6PD19	Armh3	ARMD3_MOUSE	Armadillo-like helical domain-containing protein 3	20.2084	20.1399	20.3394	20.4455	20.5083	20.9934	20.4939	20.9222	20.922	21.166	20.8846	20.4436	20.6615	20.6786	+		+							integral component of membrane			DUF1741		Cluster -4205	0.000127535	0.000152788	8	20.4725	21.2355	20.2292	20.6102	20.9737	20.5946	3	4	4	3	2.71531	0.0035864	1.27932	0.0993314
A6H630	Armt1	ARMT1_MOUSE	Damage-control phosphatase ARMT1	20.672	21.3766	21.7645	21.7943	21.6935	21.5919	21.6636	20.7947	20.6988	20.6042	20.6887	21.6613	20.9644	21.5856	+					+		cellular response to DNA damage stimulus;methylation;regulation of response to DNA damage stimulus	enzyme binding;protein carboxyl O-methyltransferase activity;S-adenosylmethionine-dependent methyltransferase activity		DNA repair and recombination proteins		DUF89		Cluster -4206	0.000127535	0.000152788	10	21.6419	NaN	21.2711	21.6858	20.6966	21.4038	3	4	4	3	2.14307	0.00374504	0.49009	0.275978
Q9R0Q6	Arpc1a	ARC1A_MOUSE	Actin-related protein 2/3 complex subunit 1A	25.3594	25.3986	25.5474	25.1469	25.2895	25.3891	25.3951	25.1376	25.2244	25.1955	25.2566	25.355	25.0473	25.3676								Arp2/3 complex-mediated actin nucleation	actin filament binding	Arp2/3 protein complex;cytoplasm;muscle cell projection membrane;nucleus;site of double-strand break	Bacterial invasion of epithelial cells;Cytoskeleton proteins;Endocytosis;Fc gamma R-mediated phagocytosis;Membrane trafficking;Regulation of actin cytoskeleton;Salmonella infection	Bacterial invasion of epithelial cells;Endocytosis;Fc gamma R-mediated phagocytosis;Regulation of actin cytoskeleton;Salmonella infection	WD40			0.000127535	0.000152788	13	25.262	26.0326	25.4351	25.3051	25.2036	25.2566	3	4	4	3	0.898809	0.227593	0.759897	0.472854
Q9WV32	Arpc1b	ARC1B_MOUSE	Actin-related protein 2/3 complex subunit 1B	19.6124	17.081	19.9863	16.8263	17.2759	16.8363	17.0113	19.8109	19.5065	18.5618	19.6568	17.1071	22.0841	19.8928	+	+				+		Arp2/3 complex-mediated actin nucleation;response to estradiol;response to estrogen	actin filament binding;protein-containing complex binding;structural constituent of cytoskeleton	Arp2/3 protein complex;cytoplasm;nucleus;tubulobulbar complex	Bacterial invasion of epithelial cells;Cytoskeleton proteins;Endocytosis;Fc gamma R-mediated phagocytosis;Membrane trafficking;Regulation of actin cytoskeleton;Salmonella infection	Bacterial invasion of epithelial cells;Endocytosis;Fc gamma R-mediated phagocytosis;Regulation of actin cytoskeleton;Salmonella infection	WD40	EPHB-mediated forward signaling;Regulation of actin dynamics for phagocytic cup formation;RHO GTPases Activate WASPs and WAVEs	Cluster -4200	0.000127535	0.000152788	5	NaN	NaN	19.7993	NaN	19.384	20.9884	2	0	4	2	1.08709	0.0107075	0.768556	0.0497059
Q9CVB6	Arpc2	ARPC2_MOUSE	Actin-related protein 2/3 complex subunit 2	24.5949	24.6748	24.3418	24.3896	24.2208	24.3856	24.2795	24.2772	24.1269	24.276	24.3685	24.4798	24.6356	24.3645								actin filament polymerization;Arp2/3 complex-mediated actin nucleation;cellular response to epidermal growth factor stimulus;cellular response to platelet-derived growth factor stimulus;cellular response to rapamycin;positive regulation of actin cytoskeleton reorganization;positive regulation of actin filament polymerization;positive regulation of barbed-end actin filament capping;positive regula…	actin filament binding;ATPase binding;glutamate receptor binding;protein-containing complex binding;structural constituent of cytoskeleton	actin filament branch point;apical dendrite;Arp2/3 protein complex;axon terminus;cell leading edge;cell surface;concave side of sperm head;cytoplasm;dendritic shaft;dendritic spine;endosome;filamentous actin;focal adhesion;glutamatergic synapse;growth cone;invadopodium;lamellipodium;muscle cell projection membrane;nucleus;perikaryon;peripheral region of growth cone;plasma membrane;podosome core;p…	Bacterial invasion of epithelial cells;Cytoskeleton proteins;Endocytosis;Fc gamma R-mediated phagocytosis;Membrane trafficking;Regulation of actin cytoskeleton;Salmonella infection	Bacterial invasion of epithelial cells;Endocytosis;Fc gamma R-mediated phagocytosis;Regulation of actin cytoskeleton;Salmonella infection	P34-Arc	Clathrin-mediated endocytosis;EPHB-mediated forward signaling;Regulation of actin dynamics for phagocytic cup formation;RHO GTPases Activate WASPs and WAVEs		0.000127535	0.000152788	12	24.5715	24.9451	24.5372	24.3189	24.2621	24.4933	3	4	4	3	1.41258	0.0749325	0.828305	0.308437
Q9JM76	Arpc3	ARPC3_MOUSE	Actin-related protein 2/3 complex subunit 3	23.974	23.8124	24.2313	25.2052	24.3449	24.3772	24.8987	25.3157	24.7296	24.7193	24.9825	24.4794	25.4099	24.8586	+	+	+					Arp2/3 complex-mediated actin nucleation;cellular response to nerve growth factor stimulus	actin filament binding;structural constituent of cytoskeleton	Arp2/3 protein complex;cell leading edge;cytoplasm;filamentous actin;growth cone leading edge;lamellipodium;nucleus;site of double-strand break	Bacterial invasion of epithelial cells;Cytoskeleton proteins;Endocytosis;Fc gamma R-mediated phagocytosis;Membrane trafficking;Regulation of actin cytoskeleton;Salmonella infection	Bacterial invasion of epithelial cells;Endocytosis;Fc gamma R-mediated phagocytosis;Regulation of actin cytoskeleton;Salmonella infection	P21-Arc	Clathrin-mediated endocytosis;EPHB-mediated forward signaling;Regulation of actin dynamics for phagocytic cup formation;RHO GTPases Activate WASPs and WAVEs	Cluster -4205	0.000127535	0.000152788	7	24.313	25.0155	24.0059	24.7065	24.9368	24.916	3	4	4	3	1.55587	0.00906868	1.42429	0.0312878
P59999	Arpc4	ARPC4_MOUSE	Actin-related protein 2/3 complex subunit 4	24.8906	25.0288	25.1567	24.6909	24.8609	25.0284	24.9721	24.957	25.0097	25.1266	25.1057	24.8393	25.0425	25.001								actin filament polymerization;Arp2/3 complex-mediated actin nucleation	actin filament binding;enzyme binding;protein binding, bridging;structural constituent of cytoskeleton	Arp2/3 protein complex;cell projection;cytoplasm;nucleus;site of double-strand break	Bacterial invasion of epithelial cells;Cytoskeleton proteins;Endocytosis;Fc gamma R-mediated phagocytosis;Membrane trafficking;Regulation of actin cytoskeleton;Salmonella infection	Bacterial invasion of epithelial cells;Endocytosis;Fc gamma R-mediated phagocytosis;Regulation of actin cytoskeleton;Salmonella infection	ARPC4	Clathrin-mediated endocytosis;EPHB-mediated forward signaling;Regulation of actin dynamics for phagocytic cup formation;RHO GTPases Activate WASPs and WAVEs		0.000127535	0.000152788	6	24.8466	24.978	25.0254	24.8881	25.0498	24.9609	3	4	4	3	0.524021	0.439046	0.58791	0.486813
Q9CPW4	Arpc5	ARPC5_MOUSE	Actin-related protein 2/3 complex subunit 5	22.9076	23.26	23.7737	23.5915	23.5083	23.4076	23.5651	24.6573	24.4797	24.425	24.4629	23.6562	24.2177	24.0266	+		+			+		actin filament network formation;Arp2/3 complex-mediated actin nucleation;cell migration;lamellipodium organization;maintenance of cell polarity;microtubule organizing center localization;orbitofrontal cortex development;smooth muscle cell migration	actin filament binding;structural constituent of cytoskeleton	Arp2/3 protein complex;cytoplasm;endosome;growth cone;lamellipodium;neuron projection;nucleus;site of double-strand break	Bacterial invasion of epithelial cells;Cytoskeleton proteins;Endocytosis;Fc gamma R-mediated phagocytosis;Membrane trafficking;Regulation of actin cytoskeleton;Salmonella infection	Bacterial invasion of epithelial cells;Endocytosis;Fc gamma R-mediated phagocytosis;Regulation of actin cytoskeleton;Salmonella infection	P16-Arc	Clathrin-mediated endocytosis;EPHB-mediated forward signaling;Neutrophil degranulation;Regulation of actin dynamics for phagocytic cup formation;RHO GTPases Activate WASPs and WAVEs	Cluster -4205	0.000127535	0.000152788	5	23.5626	24.9565	23.3138	23.5181	24.5062	23.9668	3	4	4	3	3.54715	0.000713948	0.298485	0.518337
Q9D898	Arpc5l	ARP5L_MOUSE	Actin-related protein 2/3 complex subunit 5-like protein	23.3686	23.5613	23.6294	24.1996	23.9274	23.8194	24.147	23.3929	23.4599	23.1686	23.1932	24.3317	24.3411	24.2386	+	+			+	+	+	Arp2/3 complex-mediated actin nucleation;cell migration	actin filament binding	Arp2/3 protein complex;cytoplasm;glutamatergic synapse;synapse	Bacterial invasion of epithelial cells;Cytoskeleton proteins;Endocytosis;Fc gamma R-mediated phagocytosis;Membrane trafficking;Regulation of actin cytoskeleton;Salmonella infection	Bacterial invasion of epithelial cells;Endocytosis;Fc gamma R-mediated phagocytosis;Regulation of actin cytoskeleton;Salmonella infection	P16-Arc		Cluster -4205	0.000127535	0.000152788	6	24.2186	24.0563	23.5198	24.0233	23.3036	24.3038	3	4	4	3	4.92232	0.000745098	2.07883	0.030671
Q9D0A3	Arpin	ARPIN_MOUSE	Arpin	22.7528	23.2914	23.7552	23.1729	23.2331	23.3004	23.016	23.2437	23.4587	23.5259	23.3523	22.9588	23.4724	23.4621								directional locomotion;negative regulation of actin nucleation;negative regulation of cell migration;negative regulation of lamellipodium morphogenesis		lamellipodium			UPF0552			0.000127535	0.000152788	9	23.0256	23.0697	23.2665	23.1806	23.3951	23.2978	3	4	4	3	0.124368	0.678044	0.0985183	0.813708
Q9EQP6	Arr3	ARRC_MOUSE	Arrestin-C	22.746	21.9929	21.3549	21.4016	21.4619	21.2914	20.8781	20.1608	20.2848	20.2667	19.9227	21.3649	17.0743	20.8655	+		+			+		endocytosis;regulation of protein phosphorylation;signal transduction;visual perception	opsin binding;phosphoprotein binding;protein domain specific binding	photoreceptor inner segment;photoreceptor outer segment;synapse	Signaling proteins		Arrestin_C;Arrestin_N		Cluster -4206	0.000127535	0.000152788	7	22.2242	NaN	22.0313	21.2582	20.1587	21.1152	3	4	4	2	1.01629	0.0141219	0.730186	0.0973629
Q8BWG8	Arrb1	ARRB1_MOUSE	Beta-arrestin-1	22.2257	22.5681	22.5479	22.4524	22.3724	22.2865	22.3587	22.2546	22.1566	22.3465	22.1944	22.4024	22.9294	22.4178								activation of MAPK activity;endocytosis;follicle-stimulating hormone signaling pathway;G protein-coupled receptor internalization;G protein-coupled receptor signaling pathway;negative regulation of apoptotic process;negative regulation of cysteine-type endopeptidase activity involved in apoptotic process;negative regulation of ERK1 and ERK2 cascade;negative regulation of GTPase activity;negative …	alpha-1A adrenergic receptor binding;alpha-1B adrenergic receptor binding;angiotensin receptor binding;AP-2 adaptor complex binding;arrestin family protein binding;clathrin adaptor activity;clathrin binding;cysteine-type endopeptidase inhibitor activity involved in apoptotic process;enzyme binding;estrogen receptor binding;follicle-stimulating hormone receptor binding;GTPase activator activity;in…	basolateral plasma membrane;chromatin;clathrin-coated pit;cytoplasm;cytoplasmic vesicle;cytosol;dendritic spine;endosome;nuclear body;nucleoplasm;nucleus;postsynaptic density;postsynaptic membrane;pseudopodium	Chemokine signaling pathway;Endocytosis;Hedgehog signaling pathway;MAPK signaling pathway;Membrane trafficking;Morphine addiction;Olfactory transduction;Parathyroid hormone synthesis, secretion and action;Relaxin signaling pathway	Chemokine signaling pathway;Endocytosis;Hedgehog signaling pathway;MAPK signaling pathway;Morphine addiction;Olfactory transduction;Parathyroid hormone synthesis, secretion and action;Relaxin signaling pathway	Arrestin_C;Arrestin_N	Activation of SMO;Cargo recognition for clathrin-mediated endocytosis;Clathrin-mediated endocytosis;G alpha (s) signalling events;Golgi Associated Vesicle Biogenesis;Lysosome Vesicle Biogenesis;MAP2K and MAPK activation;Thrombin signalling through proteinase activated receptors (PARs);Ub-specific processing proteases		0.000127535	0.000152788	9	22.4666	21.8795	22.4473	22.3675	22.238	22.5832	3	4	4	3	0.924023	0.119118	0.257416	0.719125
Q91YI4	Arrb2	ARRB2_MOUSE	Beta-arrestin-2	17.2088	17.081	16.8113	18.0486	17.2759	18.3486	17.9627	18.9586	18.9522	18.8691	18.838	17.1071	17.0743	17.1785	+	+	+		+	+		adult walking behavior;brain development;cell chemotaxis;desensitization of G protein-coupled receptor signaling pathway by arrestin;detection of temperature stimulus involved in sensory perception of pain;endocytosis;follicle-stimulating hormone signaling pathway;G protein-coupled receptor internalization;G protein-coupled receptor signaling pathway;negative regulation of cysteine-type endopepti…	14-3-3 protein binding;alpha-1A adrenergic receptor binding;alpha-1B adrenergic receptor binding;angiotensin receptor binding;arrestin family protein binding;D1 dopamine receptor binding;enzyme binding;follicle-stimulating hormone receptor binding;G protein-coupled receptor binding;identical protein binding;mitogen-activated protein kinase binding;platelet activating factor receptor binding;prote…	basolateral plasma membrane;clathrin-coated pit;cytoplasm;cytoplasmic vesicle;cytosol;dendritic spine;endocytic vesicle;endosome;intracellular membrane-bounded organelle;nucleus;plasma membrane;postsynaptic density;postsynaptic membrane	Chemokine signaling pathway;Dopaminergic synapse;Endocytosis;Hedgehog signaling pathway;MAPK signaling pathway;Membrane trafficking;Morphine addiction;Olfactory transduction;Parathyroid hormone synthesis, secretion and action;Relaxin signaling pathway	Chemokine signaling pathway;Dopaminergic synapse;Endocytosis;Hedgehog signaling pathway;MAPK signaling pathway;Morphine addiction;Olfactory transduction;Parathyroid hormone synthesis, secretion and action;Relaxin signaling pathway	Arrestin_C;Arrestin_N	Activation of SMO;Cargo recognition for clathrin-mediated endocytosis;Clathrin-mediated endocytosis;G alpha (s) signalling events;MAP2K and MAPK activation;Thrombin signalling through proteinase activated receptors (PARs);Ub-specific processing proteases;WNT5A-dependent internalization of FZD4	Cluster -4207	0.000127535	0.000152788	2	NaN	NaN	NaN	18.1199	18.9044	NaN	0	3	4	0	5.02581	0.00139655	1.63422	0.0249545
P50428	Arsa	ARSA_MOUSE	Arylsulfatase A	17.2088	17.081	19.3452	16.8263	17.2759	16.8363	17.0113	19.8787	20.1442	19.9716	19.858	17.1071	17.0743	19.843	+		+			+		autophagy;binding of sperm to zona pellucida;central nervous system development;response to estrogen;response to ethanol;response to methylmercury;response to nutrient;response to pH	arylsulfatase activity;calcium ion binding;cerebroside-sulfatase activity;sulfuric ester hydrolase activity	acrosomal vesicle;cytoplasm;endoplasmic reticulum;endosome;extracellular space;extrinsic component of external side of plasma membrane;integral component of membrane;lysosome;plasma membrane	Lysosome;Sphingolipid metabolism	Lysosome;Sphingolipid metabolism	Sulfatase	Glycosphingolipid metabolism;Neutrophil degranulation;The activation of arylsulfatases	Cluster -4207	0.000127535	0.000152788	3	NaN	NaN	19.3452	NaN	19.9631	19.843	1	0	4	1	2.16443	0.00150541	0.457699	0.196028
P50429	Arsb	ARSB_MOUSE	Arylsulfatase B	21.8638	22.0808	22.1833	21.7109	21.5366	21.8742	21.8066	22.23	22.2707	22.2037	22.2089	22.0527	22.3183	22.0046	+					+		anterior head development;autophagy;central nervous system development;colon epithelial cell migration;positive regulation of neuron projection development;regulation of epithelial cell migration;response to estrogen;response to methylmercury;response to nutrient;response to pH	arylsulfatase activity;metal ion binding;N-acetylgalactosamine-4-sulfatase activity;sulfuric ester hydrolase activity	cell surface;Golgi apparatus;lysosome;mitochondrion;rough endoplasmic reticulum	Glycosaminoglycan degradation;Lysosome	Glycosaminoglycan degradation;Lysosome;Metabolic pathways	Sulfatase		Cluster -4200	0.000127535	0.000152788	9	22.1422	NaN	22.0426	21.7321	22.2283	22.1252	3	4	4	3	2.64985	0.00676069	1.23794	0.140921
P98203	Arvcf	ARVC_MOUSE	Splicing regulator ARVCF	21.4997	20.8857	20.8333	21.4571	21.6185	21.6208	21.6291	21.4232	21.3213	21.4034	21.4592	21.8502	22.2564	21.6861	+							calcium-dependent cell-cell adhesion via plasma membrane cell adhesion molecules;cell-cell adhesion;cell-cell junction assembly;multicellular organism development	cadherin binding	cell-cell adherens junction;cell-cell junction;cytoplasm;nucleus;plasma membrane			Arm		Cluster -4205	0.000127535	0.000152788	22	21.0193	24.6885	21.0729	21.5814	21.4018	21.9309	3	4	4	3	2.31471	0.00457292	0.866714	0.109327
Q91WU5	As3mt	AS3MT_MOUSE	Arsenite methyltransferase	23.4098	23.9464	24.215	23.8465	23.7788	23.5731	23.7054	24.0515	24.0742	24.0233	23.9857	23.7814	23.8257	23.6852								arsonoacetate metabolic process;methylation;response to arsenic-containing substance;toxin metabolic process	arsenite methyltransferase activity;methylarsonite methyltransferase activity	cytosol;mitochondrion	Enzymes with EC numbers		Methyltransf_31	Methylation		0.000127535	0.000152788	16	23.872	22.8107	23.8571	23.726	24.0337	23.7641	3	4	4	3	0.698658	0.167402	0.194308	0.675883
Q9WV54	Asah1	ASAH1_MOUSE	Acid ceramidase	23.1697	23.0564	22.9488	22.6691	22.803	22.5807	22.7833	21.9759	21.5581	21.2166	21.8862	23.1719	23.1377	22.667	+		+		+	+		lipid metabolic process;lung development;response to organic substance	ceramidase activity;hydrolase activity, acting on carbon-nitrogen (but not peptide) bonds;N-acylsphingosine amidohydrolase activity	extracellular space;lysosome	Exosome;Lysosome;Peptidases;Sphingolipid metabolism;Sphingolipid signaling pathway	Lysosome;Metabolic pathways;Sphingolipid metabolism;Sphingolipid signaling pathway	CBAH;NAAA-beta	Glycosphingolipid metabolism;Neutrophil degranulation	Cluster -4206	0.000127535	0.000152788	9	23.3312	22.5856	23.0583	22.7091	21.6592	22.9922	3	4	4	3	4.37829	0.000833724	1.94207	0.075815
Q9QWY8	Asap1	ASAP1_MOUSE	Arf-GAP with SH3 domain, ANK repeat and PH domain-containing protein 1	21.8494	21.9418	21.663	22.1793	22.161	22.2939	22.3211	22.0933	22.0973	22.0032	22.2559	22.2512	22.1115	22.2951	+							cilium assembly;negative regulation of dendritic spine development;positive regulation of membrane tubulation;positive regulation of podosome assembly	GTPase activator activity;metal ion binding;phosphatidylinositol-3,4,5-trisphosphate binding;phosphatidylinositol-4,5-bisphosphate binding;phosphatidylserine binding	cell projection membrane;cytosol;dendritic spine;plasma membrane;podosome	Endocytosis;Fc gamma R-mediated phagocytosis;Membrane trafficking	Endocytosis;Fc gamma R-mediated phagocytosis	Ank_2;ArfGap;PH;SH3_1	VxPx cargo-targeting to cilium	Cluster -4205	0.000127535	0.000152788	16	21.463	21.5909	21.8181	22.2388	22.1124	22.2193	3	4	4	3	2.74055	0.0100803	1.7047	0.0592235
Q7SIG6	Asap2	ASAP2_MOUSE	Arf-GAP with SH3 domain, ANK repeat and PH domain-containing protein 2	22.0037	21.7239	21.6866	21.9699	22.0826	21.9528	22.104	21.9611	21.9364	21.975	21.9963	21.8775	22.2547	21.9018									GTPase activator activity;metal ion binding	Golgi cisterna membrane;plasma membrane	Endocytosis;Fc gamma R-mediated phagocytosis;Membrane trafficking	Endocytosis;Fc gamma R-mediated phagocytosis	Ank_2;ArfGap;PH;SH3_9			0.000127535	0.000152788	17	21.4915	21.0631	21.8047	22.0273	21.9672	22.0113	3	4	4	3	0.72964	0.269217	0.843449	0.299828
Q8VBX0	Asb13	ASB13_MOUSE	Ankyrin repeat and SOCS box protein 13	17.2088	17.081	18.9353	19.5739	19.4315	19.6816	17.0113	19.595	19.5061	19.421	19.4839	19.1077	17.0743	19.6423	+		+					intracellular signal transduction;protein ubiquitination			Ubiquitin system		Ank_2;SOCS_box	Antigen processing: Ubiquitination & Proteasome degradation;Neddylation	Cluster -4205	0.000127535	0.000152788	3	NaN	NaN	18.9353	19.5623	19.5015	19.375	1	3	4	2	0.639664	0.0485796	0.627653	0.0982094
Q91ZU1	Asb6	ASB6_MOUSE	Ankyrin repeat and SOCS box protein 6	17.2088	17.081	16.8113	16.8263	17.2759	23.3979	17.0113	23.4249	23.5055	23.7086	23.3619	17.1071	22.5056	22.923	+		+			+		intracellular signal transduction;protein ubiquitination		cytoplasm	Ubiquitin system		SOCS_box	Antigen processing: Ubiquitination & Proteasome degradation;Neddylation	Cluster -4205	0.000127535	0.000152788	4	NaN	NaN	NaN	23.3979	23.5002	22.7143	0	1	4	2	1.75912	0.00224373	0.407801	0.194947
Q9D8Z1	Ascc1	ASCC1_MOUSE	Activating signal cointegrator 1 complex subunit 1	19.2411	19.29	19.3911	20.1142	20.1012	19.7396	19.9502	20.2093	20.1628	20.2309	20.178	19.9582	19.9795	20.0391	+	+	+				+	DNA repair;regulation of transcription, DNA-templated	RNA binding	neuromuscular junction;nuclear speck;nucleus;transcription factor complex	Transcription		AKAP7_NLS;KH_1		Cluster -4205	0.000127535	0.000152788	8	19.4499	NaN	19.3074	19.9763	20.1952	19.9923	3	4	4	3	5.35261	0.000726631	2.74205	0.0179878
Q91WR3	Ascc2	ASCC2_MOUSE	Activating signal cointegrator 1 complex subunit 2	17.2088	17.081	16.8113	19.811	20.2296	19.6431	20.4883	19.7366	19.5764	19.8578	19.6086	17.1071	19.7398	19.7645	+	+	+					DNA repair;regulation of transcription, DNA-templated		activating signal cointegrator 1 complex;nuclear speck;nucleus	Transcription		CUE		Cluster -4205	0.000127535	0.000152788	5	NaN	NaN	NaN	20.043	19.6949	19.7522	0	4	4	2	2.83706	0.000708543	4.1671	0.014129
E9PZJ8	Ascc3	ASCC3_MOUSE	Activating signal cointegrator 1 complex subunit 3	17.2088	17.081	16.8113	19.4211	20.0418	19.8069	19.5987	19.7713	19.7841	20.0182	19.9046	17.1071	19.6648	19.89	+	+	+					cell proliferation;DNA dealkylation involved in DNA repair;DNA duplex unwinding	ATP binding;ATP-dependent 3'-5' DNA helicase activity;ATP-dependent helicase activity;nucleic acid binding	activating signal cointegrator 1 complex;cytosol;nuclear speck;nucleus	DNA repair and recombination proteins		DEAD;Helicase_C;Sec63		Cluster -4205	0.000127535	0.000152788	7	NaN	NaN	NaN	19.7171	19.8695	19.7774	0	4	4	2	2.76546	0.00072093	4.61872	0.0138723
Q91X20	Ash2l	ASH2L_MOUSE	Set1/Ash2 histone methyltransferase complex subunit ASH2	21.7598	21.6263	21.3371	21.6466	21.7998	21.6819	21.7477	21.8191	21.6945	21.5351	21.7413	21.721	21.7226	21.6349								cellular response to DNA damage stimulus;chromatin-mediated maintenance of transcription;histone H3-K4 methylation;positive regulation of cell proliferation;positive regulation of transcription by RNA polymerase II;response to estrogen;transcription, DNA-templated	beta-catenin binding;euchromatin binding;histone methyltransferase activity (H3-K4 specific);metal ion binding;transcription regulatory region DNA binding	histone methyltransferase complex;MLL1 complex;MLL3/4 complex;nuclear euchromatin;nucleoplasm;nucleus;Set1C/COMPASS complex	Chromosome and associated proteins;Cushing syndrome	Cushing syndrome	SPRY	Deactivation of the beta-catenin transactivating complex;Formation of the beta-catenin:TCF transactivating complex;PKMTs methylate histone lysines;RUNX1 regulates genes involved in megakaryocyte differentiation and platelet function		0.000127535	0.000152788	12	21.6251	NaN	21.5744	21.719	21.6975	21.6928	3	4	4	3	0.315414	0.614162	0.435864	0.523441
Q925H0	Asic2	ASIC2_MOUSE	Acid-sensing ion channel 2	21.7186	21.4024	20.899	20.4402	20.8975	20.5253	20.1845	19.7304	20.1583	19.7654	20.1309	20.3875	20.0296	20.3303	+	+	+			+	+	cation transport;cellular response to acidic pH;cellular response to drug;detection of mechanical stimulus involved in sensory perception;ion transmembrane transport;negative regulation of apoptotic process;phototransduction;positive regulation of cation channel activity;positive regulation of synapse assembly;protein localization to synapse;regulation of ion transmembrane transport;regulation of…	cation channel activity;ion channel activity;ion gated channel activity;ligand-gated sodium channel activity;voltage-gated sodium channel activity	dendritic spine;integral component of membrane;integral component of plasma membrane;neuron projection;neuronal cell body;synapse	Inflammatory mediator regulation of TRP channels;Ion channels;Taste transduction	Inflammatory mediator regulation of TRP channels;Taste transduction	ASC	Stimuli-sensing channels	Cluster -4206	0.000127535	0.000152788	4	20.8027	NaN	21.34	20.5119	19.9463	20.2491	3	4	4	3	3.19224	0.000937626	1.30281	0.0299746
Q91YI0	Asl	ARLY_MOUSE	Argininosuccinate lyase	24.2135	24.5525	24.6083	24.3887	24.3819	24.2536	24.1062	24.0101	23.9038	23.8493	23.8153	24.3226	23.9607	24.27	+		+			+		ammonia assimilation cycle;arginine biosynthetic process via ornithine;argininosuccinate metabolic process;cellular amino acid metabolic process;liver development;locomotory behavior;post-embryonic development;urea cycle	argininosuccinate lyase activity;identical protein binding	cell body fiber;cytoplasm;endoplasmic reticulum;mitochondrial outer membrane;neuronal cell body;nucleus;perikaryon;perinuclear region of cytoplasm	Alanine, aspartate and glutamate metabolism;Arginine biosynthesis;Exosome	Alanine, aspartate and glutamate metabolism;Arginine biosynthesis;Biosynthesis of amino acids;Metabolic pathways	ASL_C2;Lyase_1		Cluster -4206	0.000127535	0.000152788	20	24.6095	24.2279	24.4581	24.2826	23.8946	24.1845	3	4	4	3	2.32821	0.00806548	0.529839	0.438858
Q61024	Asns	ASNS_MOUSE	Asparagine synthetase [glutamine-hydrolyzing]	21.2237	21.9704	22.1448	21.8371	21.8537	21.9002	21.9987	21.7207	21.7552	21.9411	21.8497	21.3221	21.7998	22.0831								asparagine biosynthetic process;cellular response to glucose starvation;cellular response to hormone stimulus;glutamine metabolic process;L-asparagine biosynthetic process;liver development;negative regulation of apoptotic process;positive regulation of mitotic cell cycle;response to amino acid;response to follicle-stimulating hormone;response to light stimulus;response to mechanical stimulus;res…	asparagine synthase (glutamine-hydrolyzing) activity;ATP binding;cofactor binding;protein homodimerization activity	cytosol	Alanine, aspartate and glutamate metabolism;Peptidases	Alanine, aspartate and glutamate metabolism;Biosynthesis of amino acids;Metabolic pathways	Asn_synthase;GATase_7	Amino acid synthesis and interconversion (transamination)		0.000127535	0.000152788	15	21.356	20.8577	21.7797	21.8975	21.8167	21.735	3	4	4	3	0.0499004	0.843815	0.143772	0.733126
Q8BSY0	Asph	ASPH_MOUSE	Aspartyl/asparaginyl beta-hydroxylase	21.2663	21.0604	20.735	20.675	20.2209	20.5395	20.5091	20.1312	19.6452	19.9434	20.0188	20.5472	21.2839	20.3636	+		+			+		activation of cysteine-type endopeptidase activity;activation of store-operated calcium channel activity;calcium ion transmembrane transport;cellular response to calcium ion;face morphogenesis;limb morphogenesis;negative regulation of cell proliferation;pattern specification process;peptidyl-aspartic acid hydroxylation;positive regulation of calcium ion transport into cytosol;positive regulation …	calcium ion binding;peptide-aspartate beta-dioxygenase activity	cortical endoplasmic reticulum;cytoplasm;endoplasmic reticulum;integral component of endoplasmic reticulum membrane;integral component of membrane;plasma membrane;sarcoplasmic reticulum membrane	Calcium signaling pathway;Cardiac muscle contraction	Calcium signaling pathway;Cardiac muscle contraction	Asp_Arg_Hydrox;Asp-B-Hydro_N;TPR_8	Ion homeostasis;Stimuli-sensing channels	Cluster -4206	0.000127535	0.000152788	13	20.9963	21.1244	21.0206	20.4861	19.9346	20.7315	3	4	4	3	2.42316	0.00254099	1.29769	0.0581467
Q8VBT9	Aspscr1	ASPC1_MOUSE	Tether containing UBX domain for GLUT4	20.8408	21.2061	21.5235	21.4224	21.5847	21.7574	21.6968	22.0698	21.8892	21.8347	22.0959	21.457	21.6288	21.8946	+		+			+		glucose homeostasis;intracellular protein transport;positive regulation of protein modification process;regulation of glucose import		cytoplasmic side of plasma membrane;cytoplasmic vesicle membrane;cytosol;endomembrane system;endoplasmic reticulum-Golgi intermediate compartment membrane;extrinsic component of membrane;intracellular membrane-bounded organelle;nucleoplasm;perinuclear region of cytoplasm;plasma membrane;vesicle membrane	Transcriptional misregulation in cancer	Transcriptional misregulation in cancer	TUG-UBL1;UBX		Cluster -4205	0.000127535	0.000152788	11	20.7797	22.6607	21.1901	21.6153	21.9724	21.6601	3	4	4	3	2.26035	0.00527954	0.817782	0.144263
Q8C0M9	Asrgl1	ASGL1_MOUSE	Isoaspartyl peptidase/L-asparaginase	24.3324	24.6409	24.7972	25.3222	25.0447	25.0911	25.0866	24.646	24.343	24.0428	24.5113	25.0336	24.0298	25.0884	+	+				+		asparagine catabolic process via L-aspartate;protein maturation	asparaginase activity;beta-aspartyl-peptidase activity;hydrolase activity	cytoplasm;photoreceptor inner segment	Alanine, aspartate and glutamate metabolism;Peptidases	Alanine, aspartate and glutamate metabolism;Metabolic pathways	Asparaginase_2	Phenylalanine and tyrosine catabolism	Cluster -4193	0.000127535	0.000152788	6	24.7411	24.232	24.5902	25.1362	24.3858	24.7173	3	4	4	3	1.29787	0.0178406	1.40857	0.0468838
[truncated: 5,321 more rows]
[truncated: 22 more columns]

## Sheet: data 6_abbreviations
CNS	Central nervous system
RGCs	Retinal ganglion cells
DIA-MS	Data-Independent Acquisition Mass Spectrometry
FDR	False discovery rate
IOP	Intraocular pressure;
EVC	Episcleral vein cauterization
LI	Lens injury
DEPs	Differentially expressed protein
GO	Gene Ontology
KEGG	Kyoto Encyclopedia of Genes and Genomes
PPIs	Protein-protein interactions;
BC	Betweenness centrality
